# Supplementary material for: Methyl 5-phenyl-1,2,3,4,4a,5,5a,13c-octahydro-6H-benzo[f]chromeno[3,4-b]indolizine-5a-carboxyl­ate
Source: Acta Crystallogr Sect E Struct Rep Online. 2009 Jul 18;65(Pt 8):o1923–4. doi: 10.1107/S1600536809026774 (PMC2977337; doi:10.1107/S1600536809026774)
Supplement: Supplementary file 1 [file e-65-o1923-sup1.cif]

##############################################################################
###                                                                        ###
###        Electronic paper (Acta Crystallographica Section E)             ###
###                                                                        ###
##############################################################################
#                                                                            #
# This CIF contains the data in a paper accepted for publication in Acta     #
# Crystallographica Section E. It conforms to the requirements of Notes      #
# for Authors for Section E, and has been peer reviewed under the auspices   #
# of the IUCr Commission on Journals.                                        #
#                                                                            #
# Full details of the Crystallographic Information File format               #
# are given in the paper "The Crystallographic Information File (CIF):       #
# a New Standard Archive File for Crystallography" by S. R. Hall, F. H.      #
# Allen and I. D. Brown [Acta Cryst. (1991), A47, 655-685].                  #
#                                                                            #
# The current version of the core CIF dictionary is obtainable from          #
# ftp://ftp.iucr.org/pub/cif_core.dic. The current version number is 2.4.    #
#                                                                            #
# Software is freely available for graphical display of the structure(s) in  #
# this CIF.  For information consult the CIF home page http://www.iucr.org/  #
# cif/home.html                                                              #
#                                                                            #
# This file may be used for bona fide research purposes within the           #
# scientific community so long as proper attribution is given to the journal # 
# article from which it was obtained.                                        #
#                                                                            #
##############################################################################
                                             
data_I
_audit_creation_method     SHELXL-97
_chemical_name_systematic
;
Methyl 1,2,3,4,4a,5,5a,13c-octahydro-5-phenyl-6<i>H</i>-
benz[<i>f</i>]chromeno[3,4-<i>b</i>]indolizine-5a-carboxylate
;
_chemical_name_common     ?
_chemical_formula_moiety     'C27 H27 N O3'
_chemical_formula_sum     'C27 H27 N O3'
_chemical_formula_iupac     'C27 H27 N O3'
_chemical_formula_weight     413.50
_chemical_melting_point     ?
_symmetry_cell_setting     'Triclinic'
_symmetry_space_group_name_H-M     'P -1'
_symmetry_space_group_name_Hall     '-P 1'
loop_
    _symmetry_equiv_pos_as_xyz
    'x, y, z'
    '-x, -y, -z'
_cell_length_a     9.4201(3)
_cell_length_b     10.6752(3)
_cell_length_c     11.0761(3)
_cell_angle_alpha     78.262(2)
_cell_angle_beta     77.911(2)
_cell_angle_gamma     87.346(2)
_cell_volume     1066.34(5)
_cell_formula_units_Z     2
_cell_measurement_reflns_used     22685
_cell_measurement_theta_min     1.95
_cell_measurement_theta_max     26.99
_cell_measurement_temperature     293(2)
_exptl_crystal_description     'Needle'
_exptl_crystal_colour     'colourless'
_exptl_crystal_size_max     0.30
_exptl_crystal_size_mid     0.20
_exptl_crystal_size_min     0.15
_exptl_crystal_density_diffrn     1.288
_exptl_crystal_density_meas     ?
_exptl_crystal_density_method     'not measured'
_exptl_crystal_F_000     440
_exptl_absorpt_coefficient_mu     0.083
_exptl_absorpt_correction_type     'multi-scan'
_exptl_absorpt_process_details     '(SADABS; Sheldrick, 1996)'
_exptl_absorpt_correction_T_min     0.9754
_exptl_absorpt_correction_T_max     0.9876
_exptl_special_details
;
;
_diffrn_ambient_temperature     293(2)
_diffrn_radiation_type     MoK\a
_diffrn_radiation_wavelength     0.71073
_diffrn_radiation_source     'fine-focus sealed tube'
_diffrn_radiation_monochromator     graphite
_diffrn_measurement_device_type     'Bruker Kappa APEXII'
_diffrn_measurement_method     '\w and \f'
_diffrn_detector_area_resol_mean     ?
_diffrn_reflns_number     22685
_diffrn_reflns_av_R_equivalents     0.0264
_diffrn_reflns_av_sigmaI/netI     0.0227
_diffrn_reflns_theta_min     1.95
_diffrn_reflns_theta_max     26.99
_diffrn_reflns_theta_full     26.99
_diffrn_measured_fraction_theta_max     0.998
_diffrn_measured_fraction_theta_full     0.998
_diffrn_reflns_limit_h_min     -11
_diffrn_reflns_limit_h_max     12
_diffrn_reflns_limit_k_min     -13
_diffrn_reflns_limit_k_max     13
_diffrn_reflns_limit_l_min     -14
_diffrn_reflns_limit_l_max     14
_diffrn_standards_number     0
_diffrn_standards_interval_count     0
_diffrn_standards_interval_time     0
_diffrn_standards_decay_%     0
_refine_special_details
;
Refinement of <i>F</i>^2^ against ALL reflections. The weighted <i>R</i>-factor
<i>wR</i> and goodness of fit <i>S</i> are based on <i>F</i>^2^, conventional
<i>R</i>-factors <i>R</i> are based on <i>F</i>, with <i>F</i> set to zero for
negative <i>F</i>^2^. The threshold expression of <i>F</i>^2^ >
\s(<i>F</i>^2^) is used only for calculating <i>R</i>-factors(gt) <i>etc</i>.
and is not relevant to the choice of reflections for refinement.
<i>R</i>-factors based on <i>F</i>^2^ are statistically about twice as large
as those based on <i>F</i>, and <i>R</i>- factors based on ALL data will be
even larger.
;
_reflns_number_total     4641
_reflns_number_gt     3461
_reflns_threshold_expression     I>2\s(I)
_refine_ls_structure_factor_coef     Fsqd
_refine_ls_matrix_type     full
_refine_ls_R_factor_all     0.0624
_refine_ls_R_factor_gt     0.0435
_refine_ls_wR_factor_gt     0.1089
_refine_ls_wR_factor_ref     0.1222
_refine_ls_goodness_of_fit_ref     0.995
_refine_ls_restrained_S_all     0.995
_refine_ls_number_reflns     4641
_refine_ls_number_parameters     281
_refine_ls_number_restraints     0
_refine_ls_hydrogen_treatment     constr
_refine_ls_weighting_scheme     calc
_refine_ls_weighting_details
         'calc w=1/[\s^2^(Fo^2^)+(0.0534P)^2^+0.3168P] where P=(Fo^2^+2Fc^2^)/3'
_atom_sites_solution_hydrogens     geom
_atom_sites_solution_primary     direct
_atom_sites_solution_secondary     difmap
_refine_ls_shift/su_max     0.000
_refine_ls_shift/su_mean     0.000
_refine_diff_density_max     0.342
_refine_diff_density_min     -0.229
_refine_ls_extinction_method     'SHELXL97 (Sheldrick, 2008)'
_refine_ls_extinction_coef     0.012(2)
_refine_ls_extinction_expression
                                  'Fc^*^=kFc[1+0.001xFc^2^\l^3^/sin(2\q)]^-1/4^'
loop_
    _atom_type_symbol
    _atom_type_description
    _atom_type_scat_dispersion_real
    _atom_type_scat_dispersion_imag
    _atom_type_scat_source
    'C' 'C' 0.0033 0.0016
                         'International Tables Vol C Tables 4.2.6.8 and 6.1.1.4'
    'H' 'H' 0.0000 0.0000
                         'International Tables Vol C Tables 4.2.6.8 and 6.1.1.4'
    'N' 'N' 0.0061 0.0033
                         'International Tables Vol C Tables 4.2.6.8 and 6.1.1.4'
    'O' 'O' 0.0106 0.0060
                         'International Tables Vol C Tables 4.2.6.8 and 6.1.1.4'
_computing_data_collection     'APEX2 (Bruker, 2004)'
_computing_cell_refinement     'APEX2 and SAINT (Bruker, 2004)'
_computing_data_reduction     'APEX2 and SAINT (Bruker, 2004)'
_computing_structure_solution     'SHELXS97 (Sheldrick, 2008)'
_computing_structure_refinement     'SHELXL97 (Sheldrick, 2008)'
_computing_molecular_graphics     'ORTEP-3 (Farrugia, 1997)'
_computing_publication_material     'PLATON (Spek, 2009)'
loop_
    _atom_site_type_symbol
    _atom_site_label
    _atom_site_fract_x
    _atom_site_fract_y
    _atom_site_fract_z
    _atom_site_U_iso_or_equiv
    _atom_site_adp_type
    _atom_site_calc_flag
    _atom_site_refinement_flags
    _atom_site_occupancy
    _atom_site_disorder_assembly
    _atom_site_disorder_group
    C C1 0.54853(15) 0.76212(14) 0.13837(13) 0.0396(3) Uani d . 1 . .
    H H1A 0.4898 0.7171 0.2165 0.047 Uiso calc R 1 . .
    H H1B 0.5454 0.8527 0.1403 0.047 Uiso calc R 1 . .
    C C2 0.70388(16) 0.71426(15) 0.12642(15) 0.0453(4) Uani d . 1 . .
    H H2A 0.7052 0.6221 0.1343 0.054 Uiso calc R 1 . .
    H H2B 0.7439 0.7339 0.1943 0.054 Uiso calc R 1 . .
    C C3 0.79742(17) 0.77508(18) 0.00095(16) 0.0540(4) Uani d . 1 . .
    H H3A 0.8930 0.7357 -0.0077 0.065 Uiso calc R 1 . .
    H H3B 0.8089 0.8655 -0.0016 0.065 Uiso calc R 1 . .
    C C4 0.72958(17) 0.75893(18) -0.10770(16) 0.0504(4) Uani d . 1 . .
    H H4A 0.7854 0.8056 -0.1864 0.060 Uiso calc R 1 . .
    H H4B 0.7295 0.6692 -0.1125 0.060 Uiso calc R 1 . .
    C C5 0.57534(15) 0.80960(13) -0.08654(13) 0.0366(3) Uani d . 1 . .
    H H5 0.5812 0.8987 -0.0780 0.044 Uiso calc R 1 . .
    C C6 0.47933(16) 0.80945(13) -0.18463(13) 0.0378(3) Uani d . 1 . .
    H H6 0.4643 0.8996 -0.2206 0.045 Uiso calc R 1 . .
    C C7 0.32917(15) 0.76056(13) -0.10062(13) 0.0365(3) Uani d . 1 . .
    C C8 0.33931(14) 0.78431(12) 0.02922(13) 0.0340(3) Uani d . 1 . .
    H H8 0.3313 0.8762 0.0288 0.041 Uiso calc R 1 . .
    C C9 0.22386(15) 0.71384(13) 0.13304(13) 0.0376(3) Uani d . 1 . .
    C C10 0.17673(15) 0.75355(14) 0.25133(14) 0.0412(3) Uani d . 1 . .
    C C11 0.23444(18) 0.86035(16) 0.28129(15) 0.0476(4) Uani d . 1 . .
    H H11 0.3068 0.9082 0.2220 0.057 Uiso calc R 1 . .
    C C12 0.1870(2) 0.8954(2) 0.39497(17) 0.0612(5) Uani d . 1 . .
    H H12 0.2275 0.9661 0.4118 0.073 Uiso calc R 1 . .
    C C13 0.0784(2) 0.8262(2) 0.48593(17) 0.0714(6) Uani d . 1 . .
    H H13 0.0478 0.8495 0.5638 0.086 Uiso calc R 1 . .
    C C14 0.0178(2) 0.7247(2) 0.46007(17) 0.0658(5) Uani d . 1 . .
    H H14 -0.0558 0.6797 0.5205 0.079 Uiso calc R 1 . .
    C C15 0.06357(17) 0.68546(16) 0.34362(15) 0.0501(4) Uani d . 1 . .
    C C16 -0.00152(18) 0.58123(17) 0.31539(17) 0.0572(5) Uani d . 1 . .
    H H16 -0.0748 0.5357 0.3758 0.069 Uiso calc R 1 . .
    C C17 0.04018(17) 0.54627(16) 0.20290(18) 0.0540(4) Uani d . 1 . .
    H H17 -0.0050 0.4782 0.1857 0.065 Uiso calc R 1 . .
    C C18 0.15284(16) 0.61359(14) 0.11133(15) 0.0431(4) Uani d . 1 . .
    C C19 0.30894(17) 0.61779(14) -0.08800(15) 0.0441(4) Uani d . 1 . .
    H H19A 0.3044 0.6000 -0.1696 0.053 Uiso calc R 1 . .
    H H19B 0.3921 0.5724 -0.0612 0.053 Uiso calc R 1 . .
    C C20 0.53277(16) 0.74536(14) -0.29578(14) 0.0413(3) Uani d . 1 . .
    C C21 0.59051(17) 0.62247(15) -0.28796(15) 0.0478(4) Uani d . 1 . .
    H H21 0.6021 0.5754 -0.2102 0.057 Uiso calc R 1 . .
    C C22 0.63086(19) 0.56903(18) -0.39354(18) 0.0571(4) Uani d . 1 . .
    H H22 0.6691 0.4866 -0.3863 0.069 Uiso calc R 1 . .
    C C23 0.6149(2) 0.6367(2) -0.50911(18) 0.0688(5) Uani d . 1 . .
    H H23 0.6415 0.6004 -0.5801 0.083 Uiso calc R 1 . .
    C C24 0.5594(2) 0.7582(2) -0.51919(17) 0.0750(6) Uani d . 1 . .
    H H24 0.5486 0.8048 -0.5974 0.090 Uiso calc R 1 . .
    C C25 0.5192(2) 0.81199(18) -0.41372(15) 0.0589(5) Uani d . 1 . .
    H H25 0.4823 0.8949 -0.4222 0.071 Uiso calc R 1 . .
    C C26 0.20768(16) 0.83093(14) -0.15768(14) 0.0420(4) Uani d . 1 . .
    C C27 0.0803(2) 1.02515(18) -0.1933(2) 0.0728(6) Uani d . 1 . .
    H H27A 0.0737 1.1075 -0.1703 0.109 Uiso calc R 1 . .
    H H27B -0.0126 0.9839 -0.1656 0.109 Uiso calc R 1 . .
    H H27C 0.1093 1.0355 -0.2832 0.109 Uiso calc R 1 . .
    N N1 0.49017(12) 0.74134(10) 0.03267(10) 0.0349(3) Uani d . 1 . .
    O O1 0.17989(12) 0.57199(10) 0.00045(11) 0.0524(3) Uani d . 1 . .
    O O2 0.13962(15) 0.78741(13) -0.21840(14) 0.0738(4) Uani d . 1 . .
    O O3 0.18643(13) 0.94760(11) -0.13447(13) 0.0610(4) Uani d . 1 . .
loop_
    _atom_site_aniso_label
    _atom_site_aniso_U_11
    _atom_site_aniso_U_22
    _atom_site_aniso_U_33
    _atom_site_aniso_U_12
    _atom_site_aniso_U_13
    _atom_site_aniso_U_23
    C1 0.0406(8) 0.0426(8) 0.0360(8) 0.0003(6) -0.0123(6) -0.0045(6)
    C2 0.0417(8) 0.0485(8) 0.0495(9) 0.0022(7) -0.0186(7) -0.0092(7)
    C3 0.0359(8) 0.0718(11) 0.0571(11) -0.0019(8) -0.0116(7) -0.0172(9)
    C4 0.0384(8) 0.0672(10) 0.0466(9) -0.0003(7) -0.0068(7) -0.0153(8)
    C5 0.0401(8) 0.0355(7) 0.0331(7) -0.0035(6) -0.0068(6) -0.0042(6)
    C6 0.0427(8) 0.0346(7) 0.0344(8) 0.0016(6) -0.0092(6) -0.0020(6)
    C7 0.0380(7) 0.0355(7) 0.0368(8) 0.0032(6) -0.0112(6) -0.0062(6)
    C8 0.0354(7) 0.0320(6) 0.0348(7) 0.0028(5) -0.0116(6) -0.0035(5)
    C9 0.0332(7) 0.0377(7) 0.0384(8) 0.0052(6) -0.0093(6) 0.0010(6)
    C10 0.0353(7) 0.0467(8) 0.0377(8) 0.0105(6) -0.0105(6) 0.0016(6)
    C11 0.0452(9) 0.0583(9) 0.0393(8) 0.0089(7) -0.0116(7) -0.0083(7)
    C12 0.0594(11) 0.0808(13) 0.0485(10) 0.0128(9) -0.0170(9) -0.0209(9)
    C13 0.0698(13) 0.1044(17) 0.0372(10) 0.0179(12) -0.0085(9) -0.0145(10)
    C14 0.0548(11) 0.0877(14) 0.0406(10) 0.0156(10) 0.0001(8) 0.0062(9)
    C15 0.0393(8) 0.0583(10) 0.0431(9) 0.0113(7) -0.0065(7) 0.0075(7)
    C16 0.0392(9) 0.0582(10) 0.0591(11) 0.0025(8) 0.0005(8) 0.0119(8)
    C17 0.0380(8) 0.0464(9) 0.0707(12) -0.0031(7) -0.0078(8) 0.0018(8)
    C18 0.0356(7) 0.0408(8) 0.0492(9) 0.0031(6) -0.0088(7) -0.0013(7)
    C19 0.0437(8) 0.0409(8) 0.0480(9) -0.0014(6) -0.0076(7) -0.0113(7)
    C20 0.0406(8) 0.0486(8) 0.0342(8) -0.0004(6) -0.0088(6) -0.0058(6)
    C21 0.0476(9) 0.0520(9) 0.0443(9) 0.0055(7) -0.0102(7) -0.0111(7)
    C22 0.0482(9) 0.0654(11) 0.0605(11) 0.0050(8) -0.0059(8) -0.0255(9)
    C23 0.0632(12) 0.0998(16) 0.0486(11) 0.0020(11) -0.0046(9) -0.0338(11)
    C24 0.0890(15) 0.1004(16) 0.0344(10) 0.0088(13) -0.0153(10) -0.0098(10)
    C25 0.0689(12) 0.0660(11) 0.0385(9) 0.0091(9) -0.0128(8) -0.0031(8)
    C26 0.0432(8) 0.0482(8) 0.0380(8) 0.0029(7) -0.0154(7) -0.0098(6)
    C27 0.0742(13) 0.0566(11) 0.0990(16) 0.0198(9) -0.0548(12) -0.0080(10)
    N1 0.0328(6) 0.0373(6) 0.0334(6) 0.0007(5) -0.0090(5) -0.0022(5)
    O1 0.0482(6) 0.0477(6) 0.0609(7) -0.0112(5) -0.0050(5) -0.0140(5)
    O2 0.0823(10) 0.0762(9) 0.0850(10) 0.0176(7) -0.0542(8) -0.0328(8)
    O3 0.0680(8) 0.0456(6) 0.0851(9) 0.0183(5) -0.0509(7) -0.0167(6)
_geom_special_details
;
All e.s.d.'s (except the e.s.d. in the dihedral angle between two l.s. planes)
are estimated using the full covariance matrix. The cell e.s.d.'s are taken
into account individually in the estimation of e.s.d.'s in distances, angles
and torsion angles; correlations between e.s.d.'s in cell parameters are only
used when they are defined by crystal symmetry. An approximate (isotropic)
treatment of cell e.s.d.'s is used for estimating e.s.d.'s involving l.s.
planes.
;
loop_
    _geom_bond_atom_site_label_1
    _geom_bond_atom_site_label_2
    _geom_bond_site_symmetry_2
    _geom_bond_distance
    _geom_bond_publ_flag
    C1 N1 . 1.4521(18) ?
    C1 C2 . 1.5157(19) ?
    C1 H1A . 0.9700 ?
    C1 H1B . 0.9700 ?
    C2 C3 . 1.517(2) ?
    C2 H2A . 0.9700 ?
    C2 H2B . 0.9700 ?
    C3 C4 . 1.518(2) ?
    C3 H3A . 0.9700 ?
    C3 H3B . 0.9700 ?
    C4 C5 . 1.515(2) ?
    C4 H4A . 0.9700 ?
    C4 H4B . 0.9700 ?
    C5 N1 . 1.4618(17) ?
    C5 C6 . 1.553(2) ?
    C5 H5 . 0.9800 ?
    C6 C20 . 1.5128(19) ?
    C6 C7 . 1.568(2) ?
    C6 H6 . 0.9800 ?
    C7 C26 . 1.5178(19) ?
    C7 C19 . 1.5191(19) ?
    C7 C8 . 1.5328(19) ?
    C8 N1 . 1.4788(16) ?
    C8 C9 . 1.5070(19) ?
    C8 H8 . 0.9800 ?
    C9 C18 . 1.375(2) ?
    C9 C10 . 1.435(2) ?
    C10 C11 . 1.412(2) ?
    C10 C15 . 1.422(2) ?
    C11 C12 . 1.366(2) ?
    C11 H11 . 0.9300 ?
    C12 C13 . 1.393(3) ?
    C12 H12 . 0.9300 ?
    C13 C14 . 1.355(3) ?
    C13 H13 . 0.9300 ?
    C14 C15 . 1.412(3) ?
    C14 H14 . 0.9300 ?
    C15 C16 . 1.413(3) ?
    C16 C17 . 1.348(3) ?
    C16 H16 . 0.9300 ?
    C17 C18 . 1.412(2) ?
    C17 H17 . 0.9300 ?
    C18 O1 . 1.3604(19) ?
    C19 O1 . 1.4276(18) ?
    C19 H19A . 0.9700 ?
    C19 H19B . 0.9700 ?
    C20 C25 . 1.383(2) ?
    C20 C21 . 1.390(2) ?
    C21 C22 . 1.379(2) ?
    C21 H21 . 0.9300 ?
    C22 C23 . 1.370(3) ?
    C22 H22 . 0.9300 ?
    C23 C24 . 1.368(3) ?
    C23 H23 . 0.9300 ?
    C24 C25 . 1.380(3) ?
    C24 H24 . 0.9300 ?
    C25 H25 . 0.9300 ?
    C26 O2 . 1.1892(18) ?
    C26 O3 . 1.3203(18) ?
    C27 O3 . 1.4445(18) ?
    C27 H27A . 0.9600 ?
    C27 H27B . 0.9600 ?
    C27 H27C . 0.9600 ?
loop_
    _geom_angle_atom_site_label_1
    _geom_angle_atom_site_label_2
    _geom_angle_atom_site_label_3
    _geom_angle_site_symmetry_1
    _geom_angle_site_symmetry_3
    _geom_angle
    _geom_angle_publ_flag
    N1 C1 C2 . . 110.04(12) ?
    N1 C1 H1A . . 109.7 ?
    C2 C1 H1A . . 109.7 ?
    N1 C1 H1B . . 109.7 ?
    C2 C1 H1B . . 109.7 ?
    H1A C1 H1B . . 108.2 ?
    C1 C2 C3 . . 111.46(13) ?
    C1 C2 H2A . . 109.3 ?
    C3 C2 H2A . . 109.3 ?
    C1 C2 H2B . . 109.3 ?
    C3 C2 H2B . . 109.3 ?
    H2A C2 H2B . . 108.0 ?
    C2 C3 C4 . . 110.99(14) ?
    C2 C3 H3A . . 109.4 ?
    C4 C3 H3A . . 109.4 ?
    C2 C3 H3B . . 109.4 ?
    C4 C3 H3B . . 109.4 ?
    H3A C3 H3B . . 108.0 ?
    C5 C4 C3 . . 108.85(13) ?
    C5 C4 H4A . . 109.9 ?
    C3 C4 H4A . . 109.9 ?
    C5 C4 H4B . . 109.9 ?
    C3 C4 H4B . . 109.9 ?
    H4A C4 H4B . . 108.3 ?
    N1 C5 C4 . . 110.61(12) ?
    N1 C5 C6 . . 104.91(11) ?
    C4 C5 C6 . . 120.75(12) ?
    N1 C5 H5 . . 106.6 ?
    C4 C5 H5 . . 106.6 ?
    C6 C5 H5 . . 106.6 ?
    C20 C6 C5 . . 120.22(12) ?
    C20 C6 C7 . . 115.04(12) ?
    C5 C6 C7 . . 103.10(11) ?
    C20 C6 H6 . . 105.8 ?
    C5 C6 H6 . . 105.8 ?
    C7 C6 H6 . . 105.8 ?
    C26 C7 C19 . . 108.51(12) ?
    C26 C7 C8 . . 115.68(11) ?
    C19 C7 C8 . . 107.65(11) ?
    C26 C7 C6 . . 109.40(11) ?
    C19 C7 C6 . . 112.66(11) ?
    C8 C7 C6 . . 102.97(11) ?
    N1 C8 C9 . . 115.59(10) ?
    N1 C8 C7 . . 99.80(10) ?
    C9 C8 C7 . . 112.33(12) ?
    N1 C8 H8 . . 109.6 ?
    C9 C8 H8 . . 109.6 ?
    C7 C8 H8 . . 109.6 ?
    C18 C9 C10 . . 118.14(13) ?
    C18 C9 C8 . . 119.29(13) ?
    C10 C9 C8 . . 122.39(13) ?
    C11 C10 C15 . . 117.06(15) ?
    C11 C10 C9 . . 123.40(14) ?
    C15 C10 C9 . . 119.52(15) ?
    C12 C11 C10 . . 121.81(17) ?
    C12 C11 H11 . . 119.1 ?
    C10 C11 H11 . . 119.1 ?
    C11 C12 C13 . . 120.7(2) ?
    C11 C12 H12 . . 119.7 ?
    C13 C12 H12 . . 119.7 ?
    C14 C13 C12 . . 119.46(18) ?
    C14 C13 H13 . . 120.3 ?
    C12 C13 H13 . . 120.3 ?
    C13 C14 C15 . . 121.63(18) ?
    C13 C14 H14 . . 119.2 ?
    C15 C14 H14 . . 119.2 ?
    C14 C15 C16 . . 121.75(17) ?
    C14 C15 C10 . . 119.33(18) ?
    C16 C15 C10 . . 118.91(15) ?
    C17 C16 C15 . . 121.48(16) ?
    C17 C16 H16 . . 119.3 ?
    C15 C16 H16 . . 119.3 ?
    C16 C17 C18 . . 119.65(17) ?
    C16 C17 H17 . . 120.2 ?
    C18 C17 H17 . . 120.2 ?
    O1 C18 C9 . . 124.15(14) ?
    O1 C18 C17 . . 113.58(14) ?
    C9 C18 C17 . . 122.24(15) ?
    O1 C19 C7 . . 111.98(12) ?
    O1 C19 H19A . . 109.2 ?
    C7 C19 H19A . . 109.2 ?
    O1 C19 H19B . . 109.2 ?
    C7 C19 H19B . . 109.2 ?
    H19A C19 H19B . . 107.9 ?
    C25 C20 C21 . . 117.25(15) ?
    C25 C20 C6 . . 117.84(14) ?
    C21 C20 C6 . . 124.88(13) ?
    C22 C21 C20 . . 121.16(16) ?
    C22 C21 H21 . . 119.4 ?
    C20 C21 H21 . . 119.4 ?
    C23 C22 C21 . . 120.37(17) ?
    C23 C22 H22 . . 119.8 ?
    C21 C22 H22 . . 119.8 ?
    C24 C23 C22 . . 119.46(17) ?
    C24 C23 H23 . . 120.3 ?
    C22 C23 H23 . . 120.3 ?
    C23 C24 C25 . . 120.25(18) ?
    C23 C24 H24 . . 119.9 ?
    C25 C24 H24 . . 119.9 ?
    C24 C25 C20 . . 121.49(18) ?
    C24 C25 H25 . . 119.3 ?
    C20 C25 H25 . . 119.3 ?
    O2 C26 O3 . . 123.07(14) ?
    O2 C26 C7 . . 124.22(14) ?
    O3 C26 C7 . . 112.70(12) ?
    O3 C27 H27A . . 109.5 ?
    O3 C27 H27B . . 109.5 ?
    H27A C27 H27B . . 109.5 ?
    O3 C27 H27C . . 109.5 ?
    H27A C27 H27C . . 109.5 ?
    H27B C27 H27C . . 109.5 ?
    C1 N1 C5 . . 110.91(11) ?
    C1 N1 C8 . . 116.93(11) ?
    C5 N1 C8 . . 104.15(10) ?
    C18 O1 C19 . . 116.88(12) ?
    C26 O3 C27 . . 116.46(13) ?
loop_
    _geom_hbond_atom_site_label_D
    _geom_hbond_atom_site_label_H
    _geom_hbond_atom_site_label_A
    _geom_hbond_site_symmetry_A
    _geom_hbond_distance_DH
    _geom_hbond_distance_HA
    _geom_hbond_distance_DA
    _geom_hbond_angle_DHA
    _geom_hbond_publ_flag
    C8 H8 O3 . 0.98 2.47 2.8240(19) 101 yes
    C19 H19B N1 . 0.97 2.55 2.885(2) 100 yes
data_global
_journal_date_recd_electronic     2009-06-29
_journal_date_accepted     2009-07-08
_journal_name_full     'Acta Crystallographica, Section E'
_journal_year     2009
_journal_volume     65
_journal_issue      8
_journal_page_first     o1923
_journal_page_last     o1924
_journal_paper_category     QO
_journal_coeditor_code     BT2988
_publ_contact_author_name     'Dr.L.Sudha'
_publ_contact_author_address
;
Department of Physics
SRM University
Ramapuram Campus
Chennai  600 089
India
;
_publ_contact_author_email     'sudharose18@gmail.com'
_publ_contact_author_fax     '91 44 22491777'
_publ_contact_author_phone     '91 44 24911709'
_publ_section_title
;\
Methyl 1,2,3,4,4a,5,5a,13c-octahydro-5-phenyl-6<i>H</i>-\
benz[<i>f</i>]chromeno[3,4-<i>b</i>]indolizine-5a-carboxylate
;
loop_
    _publ_author_name
    _publ_author_address
    'E. Theboral Sugi Kamala'
;
 Department of Physics
  Easwari Engineering College
  Ramapuram
  Chennai 600 089, India
;
    'S. Nirmala'
;
 Department of Physics
  Easwari Engineering College
  Ramapuram
  Chennai 600 089, India
;
    'L. Sudha'
; Department of Physics
  SRM University
  Ramapuram Campus
  Chennai 600 089
  India
;
    'S. Kathiravan'
; Department of Organic Chemistry
  University of Madras
  Guindy Campus
  Chennai 600025, India
;
    'R. Raghunathan'
; Department of Organic Chemistry
  University of Madras
  Guindy Campus
  Chennai 600025, India
;
_publ_section_synopsis     .
