# Supplementary material for: Methyl 5-phenyl-1,2,3,4,4a,5,5a,13c-octahydro-6H-benzo[f]chromeno[3,4-b]indolizine-5a-carboxyl­ate
Source: Acta Crystallogr Sect E Struct Rep Online. 2009 Jul 18;65(Pt 8):o1923–4. doi: 10.1107/S1600536809026774 (PMC2977337; doi:10.1107/S1600536809026774)
Supplement: Supplementary file 2 [file e-65-o1923-Isup2.hkl]

#
# h,k,l, Fc-squared, Fo-squared, sigma(Fo-squared) and status flag
#
data_I
_shelx_title ' VR021 in P-1'
_shelx_refln_list_code          4
_shelx_F_calc_maximum      113.43
_exptl_crystal_F_000       440.00
_reflns_d_resolution_high  0.7831
 
loop_
 _symmetry_equiv_pos_as_xyz
 'x, y, z'
 '-x, -y, -z'
 
_cell_length_a     9.4201
_cell_length_b    10.6752
_cell_length_c    11.0761
_cell_angle_alpha  78.262
_cell_angle_beta   77.911
_cell_angle_gamma  87.346
 
_shelx_F_squared_multiplier     1.000
 
loop_
 _refln_index_h
 _refln_index_k
 _refln_index_l
 _refln_F_squared_calc
 _refln_F_squared_meas
 _refln_F_squared_sigma
 _refln_observed_status
   1   0   0      288.30      207.41      8.81 o
   2   0   0       44.02       32.59      0.45 o
   3   0   0     1454.22     1461.41     12.64 o
   4   0   0      427.22      487.21      4.52 o
   5   0   0      204.80      204.89      2.56 o
   6   0   0      389.24      385.48      4.45 o
   7   0   0       54.51       57.18      1.30 o
   8   0   0      106.95       99.18      1.90 o
   9   0   0        2.50        2.72      0.83 o
  10   0   0        9.24        9.72      1.24 o
  11   0   0        0.01        0.02      1.59 o
 -11   1   0       14.38       11.47      1.43 o
 -10   1   0        4.77        5.77      1.06 o
  -9   1   0        6.06        7.45      0.98 o
  -8   1   0        4.19        2.69      0.59 o
  -7   1   0      486.92      496.43      5.56 o
  -6   1   0      497.20      515.81      5.59 o
  -5   1   0      240.24      256.08      3.21 o
  -4   1   0       33.06       31.77      0.65 o
  -3   1   0      551.87      527.20      5.34 o
  -2   1   0     7743.13     7841.71     86.40 o
  -1   1   0     1629.93     1792.11     46.45 o
   0   1   0      106.87       54.38      2.21 o
   1   1   0     1676.58     1639.88     13.38 o
   2   1   0     3917.96     3712.06     29.67 o
   3   1   0     3749.24     3638.23     30.95 o
   4   1   0      573.93      571.29      5.32 o
   5   1   0      971.05      925.10      8.43 o
   6   1   0       74.25       81.55      1.43 o
   7   1   0       23.06       22.30      1.01 o
   8   1   0       80.86       79.55      2.07 o
   9   1   0       39.87       39.77      1.68 o
  10   1   0        7.72        8.33      1.97 o
  11   1   0        3.63        0.59      1.68 o
 -11   2   0        0.66        0.45      0.97 o
 -10   2   0        2.30        0.22      0.81 o
  -9   2   0       18.32       19.28      1.03 o
  -8   2   0       44.86       40.93      1.21 o
  -7   2   0       94.26      105.07      1.81 o
  -6   2   0      152.61      154.09      2.42 o
  -5   2   0      579.91      612.21      6.82 o
  -4   2   0      357.90      388.67      4.37 o
  -3   2   0      929.73     1006.47     13.35 o
  -2   2   0       63.52       79.37      3.48 o
  -1   2   0     1314.03     1339.96     20.87 o
   0   2   0    12866.70    12857.41     92.32 o
   1   2   0     7609.75     7608.70     58.31 o
   2   2   0      771.00      745.26      6.33 o
   3   2   0      571.10      552.35      5.81 o
   4   2   0      832.22      815.89      7.96 o
   5   2   0      158.97      182.58      2.34 o
   6   2   0       18.32       18.26      0.73 o
   7   2   0       32.94       30.78      1.06 o
   8   2   0        9.30       11.68      1.05 o
   9   2   0       12.24       13.06      1.84 o
  10   2   0        1.14       -0.98      2.55 o
  11   2   0       12.87       15.70      2.46 o
 -11   3   0        3.81        1.90      0.99 o
 -10   3   0       19.58       22.12      1.85 o
  -9   3   0        1.01        1.39      0.57 o
  -8   3   0       27.78       25.12      0.94 o
  -7   3   0       31.65       27.42      0.84 o
  -6   3   0       33.19       34.91      0.82 o
  -5   3   0      281.33      302.37      3.90 o
  -4   3   0      269.24      280.76      3.71 o
  -3   3   0     1878.83     1939.67     29.33 o
  -2   3   0      373.43      378.03     11.67 o
  -1   3   0       79.71       67.97      1.90 o
   0   3   0      669.60      615.02      5.45 o
   1   3   0     1668.05     1604.84     13.19 o
   2   3   0       42.21       45.32      0.73 o
   3   3   0        0.69        0.49      0.23 o
   4   3   0      900.62      846.28      7.83 o
   5   3   0      114.00      112.07      1.82 o
   6   3   0      183.50      165.54      2.26 o
   7   3   0      227.03      234.51      3.16 o
   8   3   0       28.86       24.02      1.93 o
   9   3   0       61.73       66.45      2.99 o
  10   3   0        1.03        0.74      1.32 o
  11   3   0        0.51       -0.71      1.82 o
 -11   4   0        6.44        7.41      1.04 o
 -10   4   0        2.55        3.36      0.89 o
  -9   4   0       11.07       12.45      0.75 o
  -8   4   0        3.96        1.88      0.44 o
  -7   4   0        0.83        1.22      0.37 o
  -6   4   0        0.45        0.77      0.31 o
  -5   4   0      459.62      464.47      5.96 o
  -4   4   0      981.55     1036.38     13.95 o
  -3   4   0      107.89      116.20      5.43 o
  -2   4   0      870.25      909.63     20.65 o
  -1   4   0        4.60        1.16      0.20 o
   0   4   0     1079.42     1085.38     10.03 o
   1   4   0      292.66      303.38      3.18 o
   2   4   0        0.40        1.15      0.28 o
   3   4   0       80.24       68.04      1.12 o
   4   4   0        2.89        5.45      0.41 o
   5   4   0       15.85       20.98      0.79 o
   6   4   0      102.22      102.44      2.20 o
   7   4   0       75.77       64.49      2.30 o
   8   4   0        9.41        4.19      1.42 o
   9   4   0        1.61        0.67      1.24 o
  10   4   0        1.01       -0.40      1.46 o
  11   4   0        1.45        1.68      2.58 o
 -10   5   0        4.64        6.15      0.77 o
  -9   5   0        4.80        6.59      0.59 o
  -8   5   0       37.13       37.96      0.95 o
  -7   5   0       10.86       10.35      0.64 o
  -6   5   0        6.37        5.53      0.77 o
  -5   5   0      275.05      279.75      3.76 o
  -4   5   0       49.37       52.19      4.62 o
  -3   5   0       61.49       59.39      1.52 o
  -2   5   0        0.31        1.33      0.31 o
  -1   5   0      259.09      279.73      3.24 o
   0   5   0     1689.84     1681.27     16.49 o
   1   5   0      106.22      111.89      1.52 o
   2   5   0       87.71       89.85      1.41 o
   3   5   0       40.45       30.57      0.90 o
   4   5   0      318.05      282.33      3.63 o
   5   5   0      101.84      107.15      1.81 o
   6   5   0      256.12      226.76      4.08 o
   7   5   0       87.07       82.02      3.13 o
   8   5   0       13.41        9.89      1.78 o
   9   5   0        0.07        0.73      1.48 o
  10   5   0        5.53        3.48      1.83 o
 -10   6   0        2.88        3.00      0.77 o
  -9   6   0        0.91        0.68      0.41 o
  -8   6   0        0.01        0.28      0.34 o
  -7   6   0      136.53      136.10      2.18 o
  -6   6   0       28.14       29.23      1.58 o
  -5   6   0      239.46      228.57      4.21 o
  -4   6   0       95.67       97.62      2.08 o
  -3   6   0      175.86      183.16      2.97 o
  -2   6   0       28.04       27.13      0.70 o
  -1   6   0       37.86       48.34      1.00 o
   0   6   0     1081.34     1174.49     11.78 o
   1   6   0      101.13      109.05      1.71 o
   2   6   0       28.45       26.43      0.81 o
   3   6   0        1.98        2.86      0.45 o
   4   6   0       38.05       39.32      1.61 o
   5   6   0      451.13      443.52      6.58 o
   6   6   0      648.99      630.57      9.16 o
   7   6   0        0.06       -0.01      1.24 o
   8   6   0        0.20        1.38      1.46 o
   9   6   0        2.84        1.31      1.74 o
  10   6   0        3.20        0.86      1.78 o
  -9   7   0        0.73        1.34      0.45 o
  -8   7   0       31.26       30.31      1.11 o
  -7   7   0        3.17        2.78      0.51 o
  -6   7   0       43.48       42.12      2.39 o
  -5   7   0       83.74       75.92      3.59 o
  -4   7   0      245.65      221.22      3.53 o
  -3   7   0        3.62        3.66      0.51 o
  -2   7   0        0.16        0.34      0.24 o
  -1   7   0      175.01      187.19      2.54 o
   0   7   0        0.66        0.18      0.32 o
   1   7   0      148.46      158.44      2.69 o
   2   7   0        1.13        0.47      0.38 o
   3   7   0       37.01       38.38      1.08 o
   4   7   0       39.85       39.03      1.17 o
   5   7   0      245.22      247.03      4.96 o
   6   7   0        7.13        8.02      1.16 o
   7   7   0       12.48       11.76      2.03 o
   8   7   0        0.50       -0.10      1.36 o
   9   7   0        0.64        0.04      1.68 o
  10   7   0        0.04       -3.60      3.96 o
  -9   8   0        0.48        0.59      0.44 o
  -8   8   0        2.19        3.63      0.77 o
  -7   8   0       37.65       29.95      1.70 o
  -6   8   0        7.92        6.47      2.46 o
  -5   8   0      110.82      118.81      3.12 o
  -4   8   0      144.04      137.76      2.50 o
  -3   8   0       63.54       59.84      1.39 o
  -2   8   0       60.03       69.05      1.27 o
  -1   8   0      168.63      173.46      2.52 o
   0   8   0        4.11        5.79      0.50 o
   1   8   0       35.27       31.40      0.99 o
   2   8   0        1.47        1.63      0.48 o
   3   8   0       26.09       28.78      1.17 o
   4   8   0      121.63      126.43      2.55 o
   5   8   0        2.44        1.38      0.95 o
   6   8   0       16.06       13.46      1.73 o
   7   8   0        2.37        2.29      1.55 o
   8   8   0        0.08       -0.30      1.71 o
   9   8   0        0.25       -0.34      1.63 o
  -8   9   0        8.74        5.33      1.17 o
  -7   9   0        6.04        8.27      3.23 o
  -6   9   0        0.87       -0.10      1.28 o
  -5   9   0       13.21       10.18      0.75 o
  -4   9   0       42.41       40.14      1.42 o
  -3   9   0       97.23       84.09      1.46 o
  -2   9   0       30.67       33.08      0.98 o
  -1   9   0        8.23        7.75      0.62 o
   0   9   0        8.71        6.86      0.65 o
   1   9   0        0.55        0.01      0.44 o
   2   9   0        1.90        0.96      0.54 o
   3   9   0        0.79        0.67      0.59 o
   4   9   0        0.73        0.64      0.85 o
   5   9   0        2.57        3.48      1.09 o
   6   9   0        4.31        2.68      1.60 o
   7   9   0        4.19        7.00      1.98 o
   8   9   0        0.41        1.29      1.83 o
  -7  10   0        4.75        6.39      1.69 o
  -6  10   0        0.23        0.88      0.46 o
  -5  10   0        1.51        1.92      0.57 o
  -4  10   0       10.16       11.20      0.71 o
  -3  10   0        1.94        1.80      0.45 o
  -2  10   0       19.98       20.40      0.86 o
  -1  10   0        0.02        0.57      0.47 o
   0  10   0        7.15        5.77      0.80 o
   1  10   0        0.16        0.71      0.60 o
   2  10   0       10.74       13.56      0.97 o
   3  10   0       14.16       14.74      1.40 o
   4  10   0        3.63        3.45      1.10 o
   5  10   0       15.56       20.61      1.74 o
   6  10   0        1.23        3.89      1.78 o
   7  10   0        4.47        3.77      3.07 o
  -6  11   0        1.67        3.19      0.55 o
  -5  11   0        1.15        0.27      0.43 o
  -4  11   0        4.36        2.57      0.50 o
  -3  11   0        2.50        1.05      0.51 o
  -2  11   0       59.77       57.78      1.49 o
  -1  11   0       15.60       13.03      0.96 o
   0  11   0        0.60        0.24      0.62 o
   1  11   0       16.42       15.83      1.44 o
   2  11   0        7.41        5.61      1.00 o
   3  11   0        1.78        2.75      1.10 o
   4  11   0       18.43       24.03      2.38 o
   5  11   0        0.22        1.08      1.28 o
   6  11   0       13.81       18.27      2.77 o
  -5  12   0        8.17        8.33      0.72 o
  -4  12   0       23.41       30.00      1.17 o
  -3  12   0        0.56        0.43      0.57 o
  -2  12   0        4.25        5.80      0.83 o
  -1  12   0        3.92        4.65      0.85 o
   0  12   0        2.27        1.92      0.80 o
   1  12   0       19.09       18.22      1.44 o
   2  12   0       20.10       21.48      1.92 o
   3  12   0       20.39       24.74      2.14 o
   4  12   0        1.00        2.36      1.30 o
   5  12   0        5.27        1.42      2.21 o
  -2  13   0        6.60        6.84      0.94 o
  -1  13   0        9.21        8.13      1.01 o
   0  13   0        0.00        1.36      0.92 o
   1  13   0        0.37       -0.12      0.99 o
   2  13   0       12.05       10.46      1.70 o
  -1 -13   1        3.57        4.68      1.36 o
   0 -13   1        2.21        2.59      1.13 o
   1 -13   1        0.34       -0.83      0.83 o
  -4 -12   1        0.06        1.16      1.69 o
  -3 -12   1       35.21       37.95      2.57 o
  -2 -12   1       30.95       39.28      2.47 o
  -1 -12   1       25.59       27.37      2.08 o
   0 -12   1        0.45        2.59      0.85 o
   1 -12   1        7.77        7.47      0.96 o
   2 -12   1        6.07        4.84      0.85 o
   3 -12   1       12.46       12.82      0.99 o
   4 -12   1       10.73       13.72      1.05 o
  -6 -11   1        5.47        5.48      2.15 o
  -5 -11   1        0.51       -1.45      1.45 o
  -4 -11   1        9.30       10.39      1.79 o
  -3 -11   1        0.72        0.26      1.01 o
  -2 -11   1       19.92       19.89      1.81 o
  -1 -11   1        3.74        4.63      0.86 o
   0 -11   1        5.55        6.00      0.89 o
   1 -11   1        5.29        5.19      0.81 o
   2 -11   1       39.90       39.48      1.43 o
   3 -11   1        9.57       11.02      0.78 o
   4 -11   1        7.73        5.74      0.62 o
   5 -11   1        0.37        0.92      0.65 o
   6 -11   1        0.34       -0.26      0.76 o
  -7 -10   1        1.05        1.08      3.27 o
  -6 -10   1        0.60       -0.70      1.69 o
  -5 -10   1       29.20       32.84      2.52 o
  -4 -10   1       15.88       20.75      1.68 o
  -3 -10   1       23.97       24.14      1.67 o
  -2 -10   1       67.25       69.17      2.00 o
  -1 -10   1        0.00       -0.28      0.59 o
   0 -10   1       32.73       27.07      1.87 o
   1 -10   1        0.03        0.08      0.47 o
   2 -10   1        7.27        7.67      0.69 o
   3 -10   1        5.46        6.43      0.63 o
   4 -10   1       41.45       36.93      1.06 o
   5 -10   1       17.25       15.39      0.69 o
   6 -10   1        8.10        9.10      0.68 o
   7 -10   1       13.66       12.56      1.54 o
  -8  -9   1        0.91        2.91      1.90 o
  -7  -9   1        4.43        7.09      2.07 o
  -6  -9   1        3.57        7.31      1.97 o
  -5  -9   1        3.36        3.19      1.07 o
  -4  -9   1       23.96       20.88      1.61 o
  -3  -9   1      103.14       94.84      2.47 o
  -2  -9   1        4.30        5.57      0.76 o
  -1  -9   1       14.36       15.81      0.87 o
   0  -9   1       29.56       26.87      1.06 o
   1  -9   1        0.02        0.02      0.43 o
   2  -9   1       15.60       17.94      0.80 o
   3  -9   1      175.35      175.73      2.56 o
   4  -9   1       28.47       29.38      0.86 o
   5  -9   1        0.37        0.33      0.35 o
   6  -9   1        6.49        6.11      0.66 o
   7  -9   1        5.97        7.18      0.70 o
   8  -9   1        2.70        1.43      0.68 o
  -9  -8   1        1.37        0.64      1.80 o
  -8  -8   1        0.43       -1.70      1.70 o
  -7  -8   1        4.49        4.18      1.74 o
  -6  -8   1        8.38       13.71      2.10 o
  -5  -8   1       51.53       48.35      2.67 o
  -4  -8   1      331.38      310.06      5.91 o
  -3  -8   1       18.03       22.70      1.13 o
  -2  -8   1      197.78      185.14      2.85 o
  -1  -8   1       15.58       17.99      0.83 o
   0  -8   1        9.62       10.19      0.63 o
   1  -8   1      190.25      190.41      2.57 o
   2  -8   1       40.43       44.71      1.10 o
   3  -8   1      204.20      217.70      2.88 o
   4  -8   1      562.10      555.29      5.94 o
   5  -8   1       30.03       26.40      0.91 o
   6  -8   1        5.63        4.78      0.56 o
   7  -8   1       26.91       26.66      0.88 o
   8  -8   1        5.93        6.25      0.67 o
   9  -8   1        3.53        3.24      0.57 o
  -9  -7   1        1.38        1.75      1.77 o
  -8  -7   1        6.87        9.64      2.10 o
  -7  -7   1        0.30       -0.02      1.33 o
  -6  -7   1       75.85       65.83      3.59 o
  -5  -7   1      106.96      107.18      3.43 o
  -4  -7   1       11.64       10.94      0.90 o
  -3  -7   1      805.62      786.94      8.13 o
  -2  -7   1       15.27       17.15      0.81 o
  -1  -7   1        0.60        1.15      0.40 o
   0  -7   1        0.11       -0.28      0.35 o
   1  -7   1       57.48       57.53      1.12 o
   2  -7   1      279.64      284.72      3.55 o
   3  -7   1      214.81      204.15      2.48 o
   4  -7   1      249.13      244.70      3.50 o
   5  -7   1       25.30       24.80      0.78 o
   6  -7   1        1.73        0.67      0.35 o
   7  -7   1        1.69        1.39      0.42 o
   8  -7   1       21.09       20.08      0.90 o
   9  -7   1       59.13       62.58      2.12 o
  10  -7   1       10.63       11.91      0.89 o
 -10  -6   1       18.33       21.77      2.93 o
  -9  -6   1        1.92        3.51      1.86 o
  -8  -6   1        3.30        3.56      1.57 o
  -7  -6   1       20.89       20.49      2.84 o
  -6  -6   1      111.10      118.66      3.51 o
  -5  -6   1        5.73        2.41      0.78 o
  -4  -6   1      321.61      291.11      5.02 o
  -3  -6   1       45.69       39.88      1.06 o
  -2  -6   1       46.34       39.10      1.00 o
  -1  -6   1       41.84       43.42      1.09 o
   0  -6   1      102.99      108.47      1.67 o
   1  -6   1       16.23       17.41      0.58 o
   2  -6   1       87.73       95.86      1.45 o
   3  -6   1        0.10        0.13      0.25 o
   4  -6   1       17.37       16.27      0.61 o
   5  -6   1      330.21      309.67      7.38 o
   6  -6   1        2.24        2.96      0.57 o
   7  -6   1        0.19        0.85      0.37 o
   8  -6   1        2.58        2.67      0.41 o
   9  -6   1        8.61        7.59      0.61 o
  10  -6   1        1.36        1.27      0.91 o
 -10  -5   1       13.11       13.51      2.34 o
  -9  -5   1        0.11       -1.13      1.30 o
  -8  -5   1        1.40       -0.08      1.29 o
  -7  -5   1        2.28        3.36      1.25 o
  -6  -5   1       36.12       31.00      1.49 o
  -5  -5   1       47.38       47.34      1.33 o
  -4  -5   1      180.56      189.89      3.02 o
  -3  -5   1        2.12        1.53      0.47 o
  -2  -5   1      768.63      754.92      7.49 o
  -1  -5   1        4.27        3.34      0.36 o
   0  -5   1      137.25      148.08      1.96 o
   1  -5   1       38.96       28.44      0.65 o
   2  -5   1      110.52       96.69      1.27 o
   3  -5   1      142.74      156.98      2.72 o
   4  -5   1        9.72        7.28      0.51 o
   5  -5   1       88.57       88.24      2.82 o
   6  -5   1       23.10       23.46      0.71 o
   7  -5   1        1.87        1.45      0.30 o
   8  -5   1       30.37       29.94      1.28 o
   9  -5   1        4.93        6.44      0.60 o
  10  -5   1       16.82       21.77      1.09 o
 -10  -4   1        0.02        0.42      2.32 o
  -9  -4   1        0.06       -1.15      1.15 o
  -8  -4   1        1.25       -1.05      1.05 o
  -7  -4   1       40.28       31.66      2.05 o
  -6  -4   1       11.92       12.61      0.84 o
  -5  -4   1      243.83      234.66      3.05 o
  -4  -4   1        8.07        3.85      0.60 o
  -3  -4   1        7.59       10.20      0.53 o
  -2  -4   1        0.61        0.46      0.26 o
  -1  -4   1      401.71      368.26      3.83 o
   0  -4   1        3.30        4.20      0.37 o
   1  -4   1      547.41      523.48      5.35 o
   2  -4   1        3.74       10.65      0.44 o
   3  -4   1      360.28      405.91      8.41 o
   4  -4   1      163.89      179.48      2.58 o
   5  -4   1        9.30        8.29      0.55 o
   6  -4   1        4.51        5.72      0.31 o
   7  -4   1        5.70        7.19      0.47 o
   8  -4   1        6.19        8.70      0.56 o
   9  -4   1        8.03        7.04      0.66 o
  10  -4   1        1.07        1.01      0.67 o
  11  -4   1        0.07       -0.44      0.78 o
 -11  -3   1        2.20        0.65      1.77 o
 -10  -3   1        0.50        0.17      2.48 o
  -9  -3   1       23.98       26.28      2.07 o
  -8  -3   1       18.22       10.56      1.49 o
  -7  -3   1        0.96        1.25      0.64 o
  -6  -3   1        5.89        5.80      0.56 o
  -5  -3   1       80.90       67.86      1.36 o
  -4  -3   1      194.31      188.29      2.45 o
  -3  -3   1       11.95       13.28      0.45 o
  -2  -3   1        0.20        0.43      0.34 o
  -1  -3   1       80.49       85.88      1.06 o
   0  -3   1      102.17       85.97      1.10 o
   1  -3   1     1356.13     1334.15     12.24 o
   2  -3   1     1176.94     1298.89     13.03 o
   3  -3   1      201.45      225.63      3.03 o
   4  -3   1      171.66      189.55      2.21 o
   5  -3   1        0.44        0.92      0.24 o
   6  -3   1       33.01       37.98      0.80 o
   7  -3   1       22.10       19.46      0.72 o
   8  -3   1      229.91      217.79      2.91 o
   9  -3   1        6.72        9.64      0.77 o
  10  -3   1       41.20       47.12      2.05 o
  11  -3   1        1.28        3.12      0.99 o
 -11  -2   1       10.00       13.81      2.67 o
 -10  -2   1        4.40        6.37      1.94 o
  -9  -2   1        0.02       -0.56      1.01 o
  -8  -2   1       18.79       17.68      1.16 o
  -7  -2   1       43.23       34.20      1.23 o
  -6  -2   1       13.29       18.73      0.83 o
  -5  -2   1       31.73       31.12      0.93 o
  -4  -2   1      477.73      540.99      5.22 o
  -3  -2   1      538.47      505.02      4.53 o
  -2  -2   1      667.15      646.98      5.59 o
  -1  -2   1      293.49      285.27      3.41 o
   0  -2   1       12.84        5.41      0.29 o
   1  -2   1    11135.21    11320.69     92.62 o
   2  -2   1     4608.22     4655.96     46.32 o
   3  -2   1      108.25       98.35      1.19 o
   4  -2   1      166.40      178.83      2.02 o
   5  -2   1      210.46      237.98      2.73 o
   6  -2   1      339.42      342.68      4.16 o
   7  -2   1        7.86        6.78      0.49 o
   8  -2   1        2.79        4.04      0.58 o
   9  -2   1      117.92      117.19      2.91 o
  10  -2   1       43.88       41.34      1.80 o
  11  -2   1        0.02       -0.82      0.91 o
 -11  -1   1        0.04        0.09      1.60 o
 -10  -1   1       12.25       16.83      2.31 o
  -9  -1   1       37.06       40.27      1.84 o
  -8  -1   1        3.75        2.04      0.68 o
  -7  -1   1        8.86        7.56      0.65 o
  -6  -1   1      119.74      133.61      1.98 o
  -5  -1   1      370.36      420.83      4.21 o
  -4  -1   1      402.23      369.18      3.65 o
  -3  -1   1      117.02      108.82      1.52 o
  -2  -1   1      558.28      524.60      5.05 o
  -1  -1   1     3091.19     3050.41     33.41 o
   0  -1   1       16.86       16.89      0.34 o
   1  -1   1     2718.89     2680.55     19.47 o
   2  -1   1     5348.17     5325.17     51.65 o
   3  -1   1      854.92      884.14      7.75 o
   4  -1   1      122.33      110.54      1.35 o
   5  -1   1      448.18      483.64      5.13 o
   6  -1   1       33.52       35.76      0.89 o
   7  -1   1       20.52       21.42      0.75 o
   8  -1   1      250.62      246.76      3.62 o
   9  -1   1        5.17        4.41      0.77 o
  10  -1   1        0.08        1.17      0.88 o
  11  -1   1        0.05       -0.92      0.92 o
 -11   0   1       32.33       34.93      3.12 o
 -10   0   1        0.06        0.08      0.87 o
  -9   0   1       27.73       27.20      1.52 o
  -8   0   1       17.05       16.53      0.89 o
  -7   0   1        5.32        2.77      0.51 o
  -6   0   1      799.05      820.50      8.65 o
  -5   0   1       29.15       31.62      0.91 o
  -4   0   1        3.50        2.74      0.28 o
  -3   0   1      584.99      528.90      5.13 o
  -2   0   1     5343.91     5270.88     45.07 o
  -1   0   1       16.07       19.16      0.37 o
   1   0   1      871.55      809.76      8.43 o
   2   0   1     4036.24     3961.63     27.11 o
   3   0   1      986.13     1009.55      8.38 o
   4   0   1      340.45      367.47      3.51 o
   5   0   1      422.05      447.57      4.34 o
   6   0   1        0.09        0.11      0.33 o
   7   0   1       19.22       17.25      0.77 o
   8   0   1      225.31      219.80      3.18 o
   9   0   1        6.46        6.20      0.97 o
  10   0   1        6.04        5.32      1.04 o
  11   0   1        0.05       -1.37      1.37 o
 -11   1   1        2.02        3.41      1.28 o
 -10   1   1        0.35        0.40      1.06 o
  -9   1   1       17.48       16.59      1.25 o
  -8   1   1       44.29       39.70      1.29 o
  -7   1   1      175.70      182.34      2.55 o
  -6   1   1      125.14      126.97      2.03 o
  -5   1   1      979.63     1010.19     11.06 o
  -4   1   1      248.58      234.40      2.87 o
  -3   1   1       15.33       13.54      0.37 o
  -2   1   1      357.70      340.45      2.96 o
  -1   1   1       17.56       23.42      0.45 o
   1   1   1     4229.85     4182.52     50.50 o
   2   1   1       32.23       31.84      0.49 o
   3   1   1     4104.38     3999.77     30.72 o
   4   1   1      145.26      147.89      1.72 o
   5   1   1       15.29       15.89      0.52 o
   6   1   1        1.46        0.76      0.36 o
   7   1   1       16.49       16.42      0.84 o
   8   1   1       30.88       29.34      1.10 o
   9   1   1       74.69       71.03      2.06 o
  10   1   1        3.90        2.41      1.61 o
  11   1   1        4.24        1.13      2.27 o
 -11   2   1        7.58        7.63      1.23 o
 -10   2   1        1.30        0.65      0.87 o
  -9   2   1        9.84        9.37      0.95 o
  -8   2   1       10.32        8.77      0.71 o
  -7   2   1        6.68        7.30      0.99 o
  -6   2   1      138.29      130.60      2.17 o
  -5   2   1       18.17       16.52      0.61 o
  -4   2   1      361.87      394.73      3.79 o
  -3   2   1      609.39      607.97      9.42 o
  -2   2   1        0.56       -0.03      0.23 o
  -1   2   1     2265.58     2202.74     33.97 o
   0   2   1     2744.45     2745.29     22.67 o
   1   2   1      200.42      181.01      1.54 o
   2   2   1      896.58      859.53      6.59 o
   3   2   1       69.58       77.14      0.97 o
   4   2   1      135.44      137.06      1.81 o
   5   2   1      510.26      513.60      5.54 o
   6   2   1      204.42      181.03      2.41 o
   7   2   1        8.28        9.37      0.70 o
   8   2   1       91.56       93.45      2.31 o
   9   2   1       10.48       13.69      1.18 o
  10   2   1       14.62       11.52      2.20 o
  11   2   1        0.60       -2.18      2.18 o
 -11   3   1        1.99        1.95      0.95 o
 -10   3   1        0.60       -0.01      0.77 o
  -9   3   1       17.18       13.02      0.85 o
  -8   3   1       29.61       27.17      1.07 o
  -7   3   1        5.42        5.73      0.55 o
  -6   3   1        8.66        6.85      0.62 o
  -5   3   1      316.80      336.98      4.32 o
  -4   3   1       12.30       12.73      0.58 o
  -3   3   1       14.92       10.45      0.77 o
  -2   3   1        1.92       -0.74      0.76 o
  -1   3   1       13.97       20.22      0.93 o
   0   3   1       13.18       15.38      0.32 o
   1   3   1     4187.53     3986.75     32.23 o
   2   3   1      158.94      164.35      1.62 o
   3   3   1      314.23      295.45      2.61 o
   4   3   1      285.13      267.56      2.60 o
   5   3   1      574.35      549.76      5.78 o
   6   3   1      135.10      141.92      2.02 o
   7   3   1       15.61       19.86      0.83 o
   8   3   1      356.45      364.38      5.72 o
   9   3   1       33.30       33.10      2.69 o
  10   3   1       17.10       19.78      2.07 o
  11   3   1        0.21        0.74      1.88 o
 -11   4   1        1.20        1.32      0.85 o
 -10   4   1        1.57        1.00      0.83 o
  -9   4   1        6.31        5.11      0.62 o
  -8   4   1        0.20        0.36      0.45 o
  -7   4   1        2.86        3.71      0.53 o
  -6   4   1        3.91        5.06      0.43 o
  -5   4   1      189.79      176.78      3.33 o
  -4   4   1       67.67       63.93      1.43 o
  -3   4   1      249.57      225.73      8.52 o
  -2   4   1      175.01      180.69      6.96 o
  -1   4   1      364.55      380.38      5.38 o
   0   4   1     3373.31     3433.54     33.06 o
   1   4   1      829.61      854.14      8.06 o
   2   4   1        1.57        3.51      0.33 o
   3   4   1        1.07        1.09      0.27 o
   4   4   1       70.19       61.23      0.99 o
   5   4   1       34.63       37.98      0.90 o
   6   4   1       29.01       36.60      1.19 o
   7   4   1      619.80      577.28      6.80 o
   8   4   1        6.64        9.76      1.57 o
   9   4   1       19.63       18.26      2.08 o
  10   4   1       63.52       63.32      3.24 o
  11   4   1       15.75       23.56      4.42 o
 -10   5   1        1.95        0.29      0.62 o
  -9   5   1        0.00        0.03      0.43 o
  -8   5   1        0.14       -0.25      0.40 o
  -7   5   1       20.03       19.53      0.78 o
  -6   5   1        2.54        2.79      0.62 o
  -5   5   1       42.89       38.93      0.96 o
  -4   5   1        3.36        3.05      1.67 o
  -3   5   1       42.83       36.68      3.27 o
  -2   5   1      211.34      229.82      4.81 o
  -1   5   1       47.73       42.96      0.84 o
   0   5   1      745.94      711.51      7.21 o
   1   5   1      938.20      974.66      9.22 o
   2   5   1      428.78      404.61      4.27 o
   3   5   1        4.59        2.90      0.39 o
   4   5   1        5.34        6.61      0.90 o
   5   5   1       49.94       47.38      1.15 o
   6   5   1      115.55      119.46      2.21 o
   7   5   1      125.12      112.73      3.75 o
   8   5   1      368.66      347.16      7.71 o
   9   5   1        7.42        7.83      1.62 o
  10   5   1        0.73       -0.35      2.55 o
  11   5   1        1.25        5.62      1.99 o
 -10   6   1        4.67        4.21      0.66 o
  -9   6   1        2.50        4.22      0.62 o
  -8   6   1        2.84        1.58      0.38 o
  -7   6   1        7.26        5.89      0.46 o
  -6   6   1        6.71        7.00      1.09 o
  -4   6   1       51.42       48.57      4.05 o
  -3   6   1       98.01       90.31      2.51 o
  -2   6   1      137.76      139.86      2.62 o
  -1   6   1      219.67      224.66      2.71 o
   0   6   1     2591.40     2768.55     26.87 o
   1   6   1      213.36      238.36      2.93 o
   2   6   1      126.13      132.42      2.12 o
   3   6   1      110.66      111.43      1.87 o
   4   6   1       67.47       67.20      1.48 o
   5   6   1       12.51       10.97      0.91 o
   6   6   1       52.36       52.00      1.86 o
   7   6   1       83.85       72.83      3.04 o
   8   6   1       22.53       19.79      2.51 o
   9   6   1       31.71       25.45      2.82 o
  10   6   1       27.65       31.40      3.19 o
  -9   7   1        0.61        0.52      0.47 o
  -8   7   1       11.33        9.57      0.72 o
  -7   7   1        0.62       -0.22      1.35 o
  -6   7   1      159.20      162.05      8.82 o
  -5   7   1       90.67       87.93      6.07 o
  -4   7   1        9.44        8.14      2.32 o
  -3   7   1      258.57      255.55      3.97 o
  -2   7   1        9.40       11.25      0.50 o
  -1   7   1       72.00       69.13      1.82 o
   0   7   1       93.84      113.67      1.69 o
   1   7   1       56.34       62.68      1.25 o
   2   7   1       24.14       19.62      0.78 o
   3   7   1        1.22        1.57      0.42 o
   4   7   1        8.35        9.39      0.69 o
   5   7   1       23.67       18.41      2.53 o
   6   7   1       31.78       29.00      1.68 o
   7   7   1        8.19        6.47      1.71 o
   8   7   1        3.14        2.21      1.50 o
   9   7   1       39.33       44.17      6.69 o
  10   7   1        1.45        0.79      1.88 o
  -9   8   1        3.41        2.03      0.57 o
  -8   8   1       46.16       46.55      2.07 o
  -7   8   1        0.45       -1.58      1.91 o
  -6   8   1        2.39        2.83      2.16 o
  -5   8   1      291.67      277.01     12.28 o
  -4   8   1        8.15        8.50      0.61 o
  -3   8   1       37.35       32.32      0.87 o
  -2   8   1        5.71        5.96      0.39 o
  -1   8   1        9.79        7.17      0.49 o
   0   8   1       55.04       55.85      1.17 o
   1   8   1        0.12        0.07      0.36 o
   2   8   1        4.08        4.92      0.55 o
   3   8   1       29.58       31.27      1.10 o
   4   8   1        8.39        6.56      0.77 o
   5   8   1      111.55      114.25      3.49 o
   6   8   1       26.32       27.38      1.76 o
   7   8   1        0.79        4.57      1.63 o
   8   8   1       24.50       23.97      3.33 o
   9   8   1        3.40        7.74      2.21 o
  -8   9   1        0.09        1.34      2.47 o
  -7   9   1        0.04        0.52      2.39 o
  -6   9   1       15.11       17.72      3.86 o
  -5   9   1        0.39        1.93      2.23 o
  -4   9   1        0.27        1.53      0.81 o
  -3   9   1      108.30      102.86      1.73 o
  -2   9   1       96.77       89.90      1.55 o
  -1   9   1       10.63        8.30      0.62 o
   0   9   1        8.28       10.54      0.70 o
   1   9   1       25.46       26.09      0.96 o
   2   9   1        0.00        0.35      0.47 o
   3   9   1       19.63       22.93      1.12 o
   4   9   1       13.25       11.49      1.23 o
   5   9   1        3.48        1.01      1.00 o
   6   9   1       17.00       17.02      1.89 o
   7   9   1       22.17       23.43      2.73 o
   8   9   1        0.34       -0.28      1.67 o
   9   9   1        0.18       -0.21      2.47 o
  -7  10   1        0.00       -2.30      2.30 o
  -6  10   1        5.68        9.10      3.26 o
  -5  10   1       17.63       13.65      1.20 o
  -4  10   1       37.95       33.53      1.07 o
  -3  10   1        0.01       -0.30      0.35 o
  -2  10   1       39.26       35.56      1.05 o
  -1  10   1        4.02        3.95      0.58 o
   0  10   1       13.75       12.96      0.81 o
   1  10   1       11.85        9.21      0.85 o
   2  10   1        0.90        0.04      0.59 o
   3  10   1        6.77        7.80      0.89 o
   4  10   1       10.63       10.46      1.51 o
   5  10   1        0.07        0.74      0.98 o
   6  10   1       12.90       11.14      4.46 o
   7  10   1       11.38        3.56      3.17 o
   8  10   1        0.00       -0.79      1.70 o
  -6  11   1        1.09        1.26      0.94 o
  -5  11   1        3.62        4.56      0.66 o
  -4  11   1        4.54        4.23      0.53 o
  -3  11   1       18.13       14.00      0.73 o
  -2  11   1        0.54        0.72      0.50 o
  -1  11   1        8.55        9.42      0.78 o
   0  11   1        0.10       -0.30      0.60 o
   1  11   1        0.12       -0.22      0.63 o
   2  11   1        2.74        1.99      0.72 o
   3  11   1       11.76       11.29      1.55 o
   4  11   1       37.61       42.02      2.82 o
   5  11   1        3.37        4.16      1.24 o
   6  11   1       17.70       23.64      2.89 o
   7  11   1        9.28       11.72      2.38 o
  -5  12   1       15.90       14.21      0.76 o
  -4  12   1        4.99        3.68      0.61 o
  -3  12   1        0.40        0.87      0.54 o
  -2  12   1        0.72       -0.05      0.59 o
  -1  12   1       10.38        8.69      0.94 o
   0  12   1       12.04       11.36      1.07 o
   1  12   1        1.07        0.10      0.73 o
   2  12   1        0.26       -0.02      0.93 o
   3  12   1        0.01        0.74      1.91 o
   4  12   1        4.94        5.59      1.42 o
   5  12   1        8.87        2.90      1.75 o
  -2  13   1        5.12        4.69      0.82 o
  -1  13   1       18.66       21.28      1.26 o
   0  13   1        0.20       -0.41      0.91 o
   1  13   1        0.04        1.54      1.04 o
   2  13   1        7.96       10.07      1.55 o
   3  13   1        0.60        0.22      1.15 o
  -3 -12   2       33.03       32.60      2.52 o
  -2 -12   2       37.53       47.40      2.76 o
  -1 -12   2        3.32        2.23      1.20 o
   0 -12   2        1.29        0.32      1.07 o
   1 -12   2        1.83        0.87      0.87 o
   2 -12   2        0.41        0.21      0.80 o
   3 -12   2        2.77        2.23      0.85 o
   4 -12   2        0.75        0.25      0.74 o
  -5 -11   2        1.96        2.79      1.90 o
  -4 -11   2        4.58        4.66      1.63 o
  -3 -11   2        0.00        3.56      1.58 o
  -2 -11   2       34.81       32.15      2.25 o
  -1 -11   2        0.00        2.69      1.14 o
   0 -11   2        6.37        6.46      1.18 o
   1 -11   2       36.75       35.50      1.72 o
   2 -11   2       27.69       30.42      1.54 o
   3 -11   2        7.24        9.17      0.99 o
   4 -11   2        0.37        1.31      0.71 o
   5 -11   2        0.42        0.55      0.59 o
   6 -11   2       29.85       28.28      1.31 o
  -6 -10   2        1.33        2.68      2.22 o
  -5 -10   2        2.06        3.11      1.82 o
  -4 -10   2       13.31       13.58      1.56 o
  -3 -10   2        2.07        3.37      1.12 o
  -2 -10   2       20.65       25.23      1.70 o
  -1 -10   2       63.39       65.49      2.31 o
   0 -10   2       11.86       15.28      1.23 o
   1 -10   2        0.08       -0.63      0.63 o
   2 -10   2        7.92        7.71      0.82 o
   3 -10   2        0.11        0.11      0.57 o
   4 -10   2       36.22       40.25      1.49 o
   5 -10   2       35.63       34.44      1.21 o
   6 -10   2        1.83        2.68      0.63 o
   7 -10   2        0.48        0.56      0.59 o
  -7  -9   2        1.84        3.78      1.92 o
  -6  -9   2        9.16       12.46      2.34 o
  -5  -9   2       30.61       33.55      2.98 o
  -4  -9   2        0.80       -0.27      0.82 o
  -3  -9   2       22.00       24.81      1.66 o
  -2  -9   2      451.51      449.60      6.79 o
  -1  -9   2       23.20       26.96      1.33 o
   0  -9   2        6.62       11.84      0.94 o
   1  -9   2       15.51       16.12      1.59 o
   2  -9   2      131.49      128.52      2.97 o
   3  -9   2        1.93        2.83      0.59 o
   4  -9   2       34.70       37.27      1.22 o
   5  -9   2        4.28        3.07      0.53 o
   6  -9   2       45.09       45.63      1.22 o
   7  -9   2       25.99       24.15      0.93 o
   8  -9   2        0.50        0.02      0.45 o
  -8  -8   2       20.85       24.18      3.03 o
  -7  -8   2        1.04        2.18      1.60 o
  -6  -8   2       23.97       29.15      2.86 o
  -5  -8   2        1.24        0.43      0.91 o
  -4  -8   2        5.46        4.67      1.08 o
  -3  -8   2       70.50       77.45      2.21 o
  -2  -8   2      415.45      411.55      6.19 o
  -1  -8   2       25.20       29.20      1.19 o
   0  -8   2       14.77       18.56      0.84 o
   1  -8   2        4.58        5.67      0.54 o
   2  -8   2       41.07       39.16      1.11 o
   3  -8   2        1.46        1.77      0.45 o
   4  -8   2       85.12       88.21      1.70 o
   5  -8   2        0.01       -0.39      0.39 o
   6  -8   2       13.37       12.90      1.17 o
   7  -8   2        4.85        4.17      0.54 o
   8  -8   2        1.57        1.24      0.47 o
   9  -8   2        0.01        0.02      0.48 o
  -9  -7   2       25.74       23.68      2.98 o
  -8  -7   2        6.42        4.85      2.01 o
  -7  -7   2        0.37       -0.91      1.25 o
  -6  -7   2        4.53        4.47      1.61 o
  -5  -7   2        0.19        0.47      1.03 o
  -4  -7   2       33.43       32.97      1.73 o
  -3  -7   2      656.79      658.91      8.21 o
  -2  -7   2      262.27      267.20      3.65 o
  -1  -7   2        5.71        7.47      0.69 o
   0  -7   2       22.42       25.50      0.86 o
   1  -7   2        0.03        0.23      0.33 o
   2  -7   2        9.34       10.91      0.60 o
   3  -7   2      319.23      299.01      3.57 o
   4  -7   2        2.68        2.63      0.44 o
   5  -7   2       64.04       56.38      1.21 o
   6  -7   2        0.47       -0.34      0.37 o
   7  -7   2       18.41       18.18      0.67 o
   8  -7   2        1.22        1.16      0.46 o
   9  -7   2        3.33        4.16      0.58 o
  -9  -6   2        0.95       -0.27      1.88 o
  -8  -6   2        1.43        0.21      1.40 o
  -7  -6   2       27.36       25.68      2.56 o
  -6  -6   2        6.84        3.66      1.61 o
  -5  -6   2        8.15        8.81      1.03 o
  -4  -6   2      110.06       85.18      3.09 o
  -3  -6   2      125.68      115.52      2.09 o
  -2  -6   2      267.44      281.84      3.69 o
  -1  -6   2        1.54        1.92      0.43 o
   0  -6   2       11.93       12.29      0.62 o
   1  -6   2       29.48       29.32      0.81 o
   2  -6   2       59.58       60.96      1.54 o
   3  -6   2        1.26        0.85      0.28 o
   4  -6   2       63.44       63.82      1.21 o
   5  -6   2       17.27       15.98      0.63 o
   6  -6   2        0.96        1.21      0.34 o
   7  -6   2       16.13       16.37      0.63 o
   8  -6   2        1.59        0.96      0.38 o
   9  -6   2        9.67        9.09      0.66 o
  10  -6   2        2.96        4.80      0.67 o
 -10  -5   2        7.13        8.75      2.24 o
  -9  -5   2        0.85        2.18      1.88 o
  -8  -5   2        1.80        2.18      1.50 o
  -7  -5   2       10.43        9.69      1.53 o
  -6  -5   2        1.64        1.37      1.06 o
  -5  -5   2        1.18        1.62      0.70 o
  -4  -5   2       63.40       67.16      1.65 o
  -3  -5   2       18.79       14.17      1.09 o
  -2  -5   2      280.06      291.37      3.68 o
  -1  -5   2       27.32       19.88      0.72 o
   0  -5   2        2.78        2.36      0.39 o
   1  -5   2        0.29        0.29      0.25 o
   2  -5   2      300.77      324.99      3.41 o
   3  -5   2       21.87       15.65      0.57 o
   4  -5   2       58.85       72.49      1.24 o
   5  -5   2       12.31       15.46      0.54 o
   6  -5   2       35.07       32.38      0.76 o
   7  -5   2        0.00        0.16      0.32 o
   8  -5   2       27.82       27.20      1.00 o
   9  -5   2        5.36        4.34      0.58 o
  10  -5   2        0.00        0.70      0.64 o
 -10  -4   2        0.00        2.08      1.69 o
  -9  -4   2        0.02       -1.18      1.18 o
  -8  -4   2        7.55        3.49      1.29 o
  -7  -4   2       94.57       95.16      3.32 o
  -6  -4   2       31.57       30.51      2.17 o
  -5  -4   2      225.49      222.99      3.19 o
  -4  -4   2        0.14        0.58      0.35 o
  -3  -4   2       17.87       19.85      0.68 o
  -2  -4   2       60.32       64.53      1.40 o
  -1  -4   2        7.98        7.49      0.47 o
   0  -4   2        8.39       11.42      0.49 o
   1  -4   2      114.09      106.40      1.62 o
   2  -4   2       56.99       42.77      0.82 o
   3  -4   2      214.93      199.88      3.34 o
   4  -4   2      144.04      137.12      2.02 o
   5  -4   2       29.88       34.70      0.70 o
   6  -4   2        0.12       -0.17      0.26 o
   7  -4   2        1.84        2.78      0.40 o
   8  -4   2        1.66        1.08      0.46 o
   9  -4   2        5.16        2.78      0.58 o
  10  -4   2       15.87       17.33      1.19 o
  11  -4   2       31.37       30.33      1.58 o
 -10  -3   2        0.75       -0.01      1.63 o
  -9  -3   2        0.17        0.17      1.13 o
  -8  -3   2        1.64        0.11      1.41 o
  -7  -3   2        0.00       -0.60      0.60 o
  -6  -3   2       75.12       71.47      2.01 o
  -5  -3   2       37.40       41.80      1.23 o
  -4  -3   2      122.14      136.61      2.04 o
  -3  -3   2      521.60      604.99      5.23 o
  -2  -3   2      334.03      326.11      3.18 o
  -1  -3   2      184.72      174.21      2.07 o
   0  -3   2       60.56       62.75      1.05 o
   1  -3   2      742.14      724.50      6.91 o
   2  -3   2     1653.23     1662.88     16.36 o
   3  -3   2       70.67       82.17      1.28 o
   4  -3   2     4188.99     4386.32     39.71 o
   5  -3   2      439.81      454.08      4.49 o
   6  -3   2      183.66      186.07      2.37 o
   7  -3   2        2.74        1.66      0.38 o
   8  -3   2       18.48       19.91      0.87 o
   9  -3   2       34.05       29.41      1.06 o
  10  -3   2       37.11       41.57      2.07 o
  11  -3   2        1.84        2.85      1.07 o
 -11  -2   2        2.48        2.26      1.80 o
 -10  -2   2       11.81       10.37      2.32 o
  -9  -2   2        1.18        0.37      1.04 o
  -8  -2   2       21.95       15.56      1.15 o
  -7  -2   2       68.54       65.70      2.44 o
  -6  -2   2        9.81       15.17      1.07 o
  -5  -2   2      317.84      312.84      3.45 o
  -4  -2   2      288.21      309.36      3.32 o
  -3  -2   2      604.30      628.01      6.77 o
  -2  -2   2     2634.54     2716.48     22.19 o
  -1  -2   2      892.32      918.72      8.23 o
   0  -2   2       39.37       40.52      0.62 o
   1  -2   2      635.43      621.14      5.58 o
   2  -2   2     2728.71     2735.83     23.53 o
   3  -2   2     7816.66     7995.09     72.34 o
   4  -2   2     3039.36     3108.94     28.19 o
   5  -2   2      279.55      312.77      3.29 o
   6  -2   2       91.49       98.37      1.43 o
   7  -2   2       13.01       14.50      0.67 o
   8  -2   2        0.55        0.43      0.45 o
   9  -2   2       79.68       78.71      1.97 o
  10  -2   2        2.12        1.68      0.91 o
  11  -2   2        0.97       -0.42      0.93 o
 -11  -1   2        1.44        1.42      1.71 o
 -10  -1   2        5.47        4.69      1.81 o
  -9  -1   2        2.48        3.57      0.95 o
  -8  -1   2       15.43       15.72      1.09 o
  -7  -1   2       11.73       15.79      0.85 o
  -6  -1   2      152.63      152.26      2.36 o
  -5  -1   2        7.63        3.59      0.44 o
  -4  -1   2     1487.26     1467.06     14.74 o
  -3  -1   2     1439.45     1555.24     15.47 o
  -2  -1   2     1973.16     1960.14     16.92 o
  -1  -1   2       58.55       60.40      0.79 o
   0  -1   2       61.95       47.50      0.74 o
   1  -1   2     4821.34     4812.13     34.13 o
   2  -1   2     5110.27     5099.68     39.43 o
   3  -1   2      340.80      350.59      2.97 o
   4  -1   2     1653.85     1689.18     14.71 o
   5  -1   2      150.55      162.14      1.98 o
   6  -1   2       30.36       35.19      0.90 o
   7  -1   2       52.34       53.19      1.20 o
   8  -1   2       13.76       17.45      0.78 o
   9  -1   2        0.40        1.78      0.71 o
  10  -1   2        0.00        1.20      0.88 o
  11  -1   2        0.03       -0.02      1.00 o
 -11   0   2        8.63        9.38      1.99 o
 -10   0   2       34.58       35.84      2.22 o
  -9   0   2       11.32       10.51      1.34 o
  -8   0   2       26.07       22.66      1.16 o
  -7   0   2      277.51      281.12      3.69 o
  -6   0   2       66.93       62.77      1.45 o
  -5   0   2        0.29       -0.35      0.35 o
  -4   0   2       81.36      105.17      1.45 o
  -3   0   2        0.48        1.55      0.24 o
  -2   0   2        6.43        1.77      0.21 o
  -1   0   2     5716.18     5588.08     42.76 o
   0   0   2      283.47      260.07      2.21 o
   1   0   2      339.19      309.21      2.73 o
   2   0   2       76.80       65.38      0.69 o
   3   0   2      379.11      383.93      3.44 o
   4   0   2       59.56       61.23      0.88 o
   5   0   2        0.50        1.32      0.28 o
   6   0   2       76.28       71.13      1.36 o
   7   0   2       90.63       88.33      1.55 o
   8   0   2      139.46      146.05      2.29 o
   9   0   2       31.38       33.09      1.61 o
  10   0   2        1.93        3.12      0.97 o
  11   0   2       24.50       28.55      2.86 o
 -11   1   2        1.07        0.95      1.38 o
 -10   1   2        4.62        3.97      1.05 o
  -9   1   2        2.04        2.04      1.14 o
  -8   1   2       40.18       35.63      1.25 o
  -7   1   2       52.89       59.52      1.95 o
  -6   1   2        1.78        1.89      0.44 o
  -5   1   2       30.53       25.93      0.82 o
  -4   1   2       12.66       13.07      0.64 o
  -3   1   2       14.56       16.27      0.45 o
  -2   1   2      122.60      135.74      1.32 o
  -1   1   2      519.93      495.41      4.00 o
   0   1   2     1300.06     1309.35     10.13 o
   1   1   2     1115.33     1099.76      8.29 o
   2   1   2     5081.24     4993.24     36.82 o
   3   1   2       19.97       17.58      0.39 o
   4   1   2      216.38      223.47      2.53 o
   5   1   2       49.64       49.44      0.92 o
   6   1   2        1.51        0.30      0.31 o
   7   1   2      156.36      157.08      2.97 o
   8   1   2        0.27       -0.14      0.51 o
   9   1   2       12.07       10.07      1.02 o
  10   1   2       11.32       13.06      2.54 o
  11   1   2        5.40        2.81      1.92 o
 -11   2   2       27.38       32.43      1.89 o
 -10   2   2        0.13        0.99      0.93 o
  -9   2   2        1.10        0.32      0.74 o
  -8   2   2        0.91        0.59      0.57 o
  -7   2   2      276.20      268.52      4.05 o
  -6   2   2       94.75       91.04      1.58 o
  -5   2   2       33.74       27.85      1.14 o
  -4   2   2      346.36      337.82      3.88 o
  -3   2   2        1.45        1.94      0.17 o
  -2   2   2        0.43       -0.06      0.13 o
  -1   2   2      160.40      163.91      1.51 o
   0   2   2     4237.75     4127.25     35.25 o
   1   2   2       89.49       74.56      0.96 o
   2   2   2       11.86        9.82      0.30 o
   3   2   2        2.50        4.32      0.30 o
   4   2   2      196.30      185.05      2.27 o
   5   2   2      388.41      367.66      3.62 o
   6   2   2      298.47      283.96      3.19 o
   7   2   2       61.82       63.11      1.81 o
   8   2   2        0.02       -0.59      0.59 o
   9   2   2        6.48        6.45      1.00 o
  10   2   2       15.49       20.61      2.03 o
  11   2   2        0.53       -0.76      2.35 o
 -11   3   2        0.20        1.77      1.25 o
 -10   3   2        7.04        5.80      1.00 o
  -9   3   2       62.97       66.48      1.86 o
  -8   3   2        4.30        2.44      0.69 o
  -7   3   2        8.75        7.28      0.63 o
  -6   3   2        0.01        0.21      0.32 o
  -5   3   2        9.02        9.96      0.40 o
  -4   3   2       14.26       12.20      0.43 o
  -3   3   2       16.14       13.60      0.57 o
  -2   3   2      354.71      377.19      5.32 o
  -1   3   2      155.79      164.11      2.24 o
   0   3   2      230.00      205.87      1.86 o
   1   3   2     1249.00     1168.19      9.66 o
   2   3   2      577.81      613.03      4.84 o
   3   3   2      648.52      641.73      5.17 o
   4   3   2      274.22      268.38      2.52 o
   5   3   2       34.71       41.87      1.77 o
   6   3   2        3.70        5.06      0.51 o
   7   3   2       44.27       48.62      1.19 o
   8   3   2      535.97      528.65     10.61 o
   9   3   2      380.22      356.71      7.76 o
  10   3   2       46.43       48.56      2.82 o
  11   3   2       27.01       29.66      3.33 o
 -10   4   2       18.44       21.84      1.49 o
  -9   4   2       12.19       11.60      0.86 o
  -8   4   2       20.94       22.92      1.20 o
  -7   4   2        7.57        7.45      0.56 o
  -6   4   2        6.95        5.98      0.35 o
  -5   4   2        6.42        6.02      0.49 o
  -4   4   2      662.99      708.19      9.76 o
  -3   4   2       33.79       29.84      0.72 o
  -2   4   2       45.08       49.90      1.29 o
  -1   4   2      264.49      287.95      5.49 o
   0   4   2       28.75       39.33      0.67 o
   1   4   2      815.36      804.84      7.62 o
   2   4   2        6.41        5.50      0.38 o
   3   4   2      711.20      719.27      7.04 o
   4   4   2      273.95      298.93      3.24 o
   5   4   2        0.39       -0.09      0.31 o
   6   4   2      283.78      279.82      6.13 o
   7   4   2       45.37       35.25      1.22 o
   8   4   2       16.74       19.29      1.83 o
   9   4   2      205.68      199.72      5.45 o
  10   4   2       52.85       54.30      3.07 o
  11   4   2       10.91        8.11      3.17 o
 -10   5   2       10.07       11.82      1.09 o
  -9   5   2       16.01       15.56      0.85 o
  -8   5   2       39.26       36.77      1.09 o
  -7   5   2      102.19      101.00      1.49 o
  -6   5   2       25.03       28.61      0.83 o
  -5   5   2       55.27       63.07      1.37 o
  -4   5   2       16.72       18.41      1.66 o
  -3   5   2       25.15       24.95      2.81 o
  -2   5   2      103.42      124.38      2.48 o
  -1   5   2      453.90      450.17      5.71 o
   0   5   2      143.45      155.22      1.89 o
   1   5   2      210.08      179.62      2.10 o
   2   5   2      257.19      276.96      3.12 o
   3   5   2        1.10        3.35      0.40 o
   4   5   2        1.34        1.27      0.34 o
   5   5   2        5.25        6.87      0.69 o
   6   5   2       28.01       26.67      1.24 o
   7   5   2       90.98       95.24      3.01 o
   8   5   2      385.56      411.34      8.67 o
   9   5   2       43.87       35.89      2.51 o
  10   5   2        6.37        8.61      2.14 o
  11   5   2        6.06        6.50      2.44 o
 -10   6   2       15.07       14.28      1.69 o
  -9   6   2        1.78        1.19      0.51 o
  -8   6   2        2.57        2.06      0.43 o
  -7   6   2       90.94       86.69      1.64 o
  -6   6   2       49.61       47.94      1.49 o
  -5   6   2       48.42       51.80      4.36 o
  -4   6   2      493.06      492.97     16.90 o
  -3   6   2       36.87       37.37      1.45 o
  -2   6   2      128.89      133.42      2.33 o
  -1   6   2      149.08      155.32      1.96 o
   0   6   2      633.48      619.26      6.42 o
   1   6   2       33.76       41.86      0.94 o
   2   6   2      519.83      553.58      5.68 o
   3   6   2        0.00        0.57      0.36 o
   4   6   2       55.72       50.85      1.20 o
   5   6   2       88.65       80.38      1.71 o
   6   6   2        1.02       -0.31      0.62 o
   7   6   2        0.24        0.95      1.07 o
   8   6   2        4.83        8.08      1.89 o
   9   6   2        2.89        1.42      2.79 o
  10   6   2        8.43       13.33      2.60 o
  -9   7   2        0.03        0.85      0.49 o
  -8   7   2        1.40        1.03      0.53 o
  -7   7   2      107.00      110.96      3.54 o
  -6   7   2        5.00        5.35      2.66 o
  -5   7   2        0.20        0.17      1.72 o
  -4   7   2       86.03       72.83      5.35 o
  -3   7   2       50.91       46.82      1.82 o
  -2   7   2       27.17       23.16      0.66 o
  -1   7   2       68.65       71.48      1.19 o
   0   7   2       82.98      101.72      1.54 o
   1   7   2       45.43       39.24      0.97 o
   2   7   2        8.63       10.67      0.63 o
   3   7   2        3.37        2.73      0.46 o
   4   7   2        9.69       10.20      0.91 o
   5   7   2       99.29       94.21      3.30 o
   6   7   2       48.32       49.34      2.05 o
   7   7   2       15.03       14.54      3.05 o
   8   7   2       15.45       22.91      4.76 o
   9   7   2       44.56       49.26      3.67 o
  10   7   2        0.08       -1.60      1.60 o
  -9   8   2        0.56        0.20      0.43 o
  -8   8   2        0.24        0.86      2.56 o
  -7   8   2        9.48        9.99      3.49 o
  -6   8   2       17.71       21.79      4.02 o
  -5   8   2      154.45      152.32      8.62 o
  -4   8   2        2.22        1.25      2.01 o
  -3   8   2       32.76       31.12      1.28 o
  -2   8   2        2.22        1.27      0.28 o
  -1   8   2       19.22       18.82      0.68 o
   0   8   2       23.41       26.38      0.80 o
   1   8   2        0.01        0.70      0.40 o
   2   8   2        1.52        1.94      0.45 o
   3   8   2      113.50      121.51      2.34 o
   4   8   2        3.18        3.15      0.64 o
   5   8   2       19.27       20.46      1.44 o
   6   8   2        0.40        1.42      0.89 o
   7   8   2        3.63        1.30      2.52 o
   8   8   2       30.67       33.23      3.30 o
   9   8   2       23.61       22.46      2.95 o
  -8   9   2        0.27       -0.32      2.36 o
  -7   9   2        0.14       -0.78      2.03 o
  -6   9   2        9.48       11.29      3.34 o
  -5   9   2        9.50       12.48      3.35 o
  -4   9   2        0.39        0.46      0.78 o
  -3   9   2      244.55      238.11      3.70 o
  -2   9   2       50.37       42.75      1.25 o
  -1   9   2        0.48        0.21      0.38 o
   0   9   2       26.35       28.42      0.97 o
   1   9   2      115.14      118.17      2.01 o
   2   9   2       10.25        9.75      0.73 o
   3   9   2        7.38        7.58      0.79 o
   4   9   2        4.71        3.43      0.72 o
   5   9   2       59.45       56.98      2.31 o
   6   9   2       30.14       31.40      1.92 o
   7   9   2        7.12       13.35      3.98 o
   8   9   2       36.57       41.06      3.48 o
   9   9   2       22.02       22.90      3.10 o
  -7  10   2        3.05        0.85      2.78 o
  -6  10   2        0.74        2.16      2.64 o
  -5  10   2       10.64        8.33      3.18 o
  -4  10   2       64.16       56.12      1.66 o
  -3  10   2        1.89        0.76      0.36 o
  -2  10   2        0.48       -0.39      0.39 o
  -1  10   2        6.13        3.00      0.53 o
   0  10   2        0.03       -0.36      0.46 o
   1  10   2       14.72       12.47      0.84 o
   2  10   2        0.07       -0.26      0.58 o
   3  10   2        0.76       -0.56      0.56 o
   4  10   2       13.21       11.74      1.34 o
   5  10   2        6.73        9.73      1.33 o
   6  10   2        2.18        1.68      1.57 o
   7  10   2        1.16        1.86      1.66 o
   8  10   2        6.66        9.19      2.29 o
  -5  11   2       12.57       14.33      0.83 o
  -4  11   2        5.45        2.88      0.51 o
  -3  11   2        3.96        3.26      0.51 o
  -2  11   2        2.79        2.53      0.55 o
  -1  11   2       32.39       35.57      1.18 o
   0  11   2        4.78        3.38      0.69 o
   1  11   2       21.29       23.91      1.25 o
   2  11   2       44.40       42.62      1.66 o
   3  11   2        9.59        9.99      1.44 o
   4  11   2       21.38       18.24      2.22 o
   5  11   2        2.45        0.80      1.05 o
   6  11   2        1.19        3.20      2.14 o
   7  11   2        0.56       -1.14      1.64 o
  -5  12   2       11.70       11.89      0.74 o
  -4  12   2       10.06        9.13      0.70 o
  -3  12   2        1.23        1.22      0.54 o
  -2  12   2       27.90       29.94      1.12 o
  -1  12   2        0.00        0.80      0.59 o
   0  12   2        7.71       10.78      1.17 o
   1  12   2       13.96       12.73      1.12 o
   2  12   2        8.23        5.89      1.23 o
   3  12   2        0.43        0.90      1.11 o
   4  12   2        4.33        8.22      1.55 o
   5  12   2        2.27        3.39      1.78 o
  -3  13   2        7.35        7.18      0.91 o
  -2  13   2       10.24       11.57      0.96 o
  -1  13   2        0.00       -0.63      0.63 o
   0  13   2       10.66        9.66      1.35 o
   1  13   2        0.13        0.41      0.77 o
   2  13   2        0.02        0.37      1.02 o
   3  13   2        0.02       -1.30      1.30 o
  -2 -12   3       21.11       26.16      2.38 o
  -1 -12   3        0.43        1.54      1.16 o
   0 -12   3        6.48        3.59      1.74 o
   1 -12   3        4.00        4.15      1.25 o
   2 -12   3       12.86       16.24      1.44 o
   3 -12   3        0.16        1.13      0.88 o
  -4 -11   3        0.13        1.41      2.23 o
  -3 -11   3        3.78        4.99      1.55 o
  -2 -11   3        9.73        5.49      1.75 o
  -1 -11   3       22.38       24.77      2.10 o
   0 -11   3       65.09       59.76      3.49 o
   1 -11   3       52.90       51.21      2.14 o
   2 -11   3       36.40       36.79      1.81 o
   3 -11   3        7.78       10.16      1.13 o
   4 -11   3        0.03        1.02      0.76 o
   5 -11   3       15.72       18.00      1.26 o
  -6 -10   3        1.85        0.97      1.79 o
  -5 -10   3       23.47       29.59      7.14 o
  -4 -10   3       50.95       49.46      4.80 o
  -3 -10   3       66.90       69.56      4.39 o
  -2 -10   3        4.81        4.19      1.35 o
  -1 -10   3      220.77      220.81      5.63 o
   0 -10   3       11.26       10.44      1.19 o
   1 -10   3       40.35       39.90      2.16 o
   2 -10   3       36.01       42.17      1.77 o
   3 -10   3        0.21        0.10      0.69 o
   4 -10   3       28.26       31.62      1.47 o
   5 -10   3        2.43        3.67      0.72 o
   6 -10   3       17.93       22.92      1.11 o
   7 -10   3       39.80       41.95      1.80 o
  -7  -9   3       29.22       36.47      3.61 o
  -6  -9   3        0.90        2.63      1.82 o
  -5  -9   3        6.42        8.38      2.10 o
  -4  -9   3        0.02        0.64      1.02 o
  -3  -9   3        0.40        0.83      1.30 o
  -2  -9   3      410.79      424.95      7.60 o
  -1  -9   3      150.92      165.89      3.43 o
   0  -9   3       88.77       87.41      2.89 o
   1  -9   3       69.04       74.67      3.34 o
   2  -9   3      193.41      197.55      3.50 o
   3  -9   3        2.58        3.37      0.67 o
   4  -9   3        0.55        0.58      0.55 o
   5  -9   3        6.82        8.78      0.75 o
   6  -9   3       49.77       50.89      1.43 o
   7  -9   3        8.89        8.19      0.60 o
   8  -9   3        6.64        7.89      0.81 o
  -8  -8   3       26.75       32.68      3.48 o
  -7  -8   3       24.93       26.89      3.31 o
  -6  -8   3        0.41        1.87      2.00 o
  -5  -8   3        5.06        6.20      1.81 o
  -4  -8   3       45.04       51.71      2.28 o
  -3  -8   3      102.17      102.19      3.04 o
  -2  -8   3      124.84      128.20      3.38 o
  -1  -8   3      141.59      145.62      3.02 o
   0  -8   3        1.99        1.74      0.57 o
   1  -8   3       16.83       14.79      0.85 o
   2  -8   3      128.56      128.07      2.78 o
   3  -8   3       33.84       34.00      1.22 o
   4  -8   3       17.15       16.64      0.85 o
   5  -8   3        2.29        1.76      0.53 o
   6  -8   3        6.13        6.60      0.86 o
   7  -8   3        5.09        2.70      0.49 o
   8  -8   3       14.30       15.46      0.79 o
   9  -8   3        0.05       -0.14      0.59 o
  -8  -7   3        4.54       10.54      2.25 o
  -7  -7   3        0.65       -0.28      3.21 o
  -6  -7   3       15.29       17.55      2.29 o
  -5  -7   3        0.00        0.43      1.05 o
  -4  -7   3       18.00       16.08      1.41 o
  -3  -7   3      151.27      155.73      3.21 o
  -2  -7   3      196.28      193.42      3.25 o
  -1  -7   3       69.75       74.88      1.77 o
   0  -7   3      156.93      161.93      2.72 o
   1  -7   3        1.79        1.03      0.54 o
   2  -7   3      255.72      249.05      3.48 o
   3  -7   3      449.37      439.73      5.97 o
   4  -7   3       40.83       37.06      1.12 o
   5  -7   3       61.80       59.62      1.40 o
   6  -7   3        2.76        3.12      0.47 o
   7  -7   3       23.68       22.77      0.85 o
   8  -7   3        3.92        3.76      0.55 o
   9  -7   3        0.07        0.13      0.51 o
  -9  -6   3        2.94        4.86      2.98 o
  -8  -6   3       39.84       37.81      3.29 o
  -7  -6   3       58.06       61.22      4.36 o
  -6  -6   3       40.50       33.98      6.02 o
  -5  -6   3        7.34        7.03      1.10 o
  -4  -6   3       32.04       35.03      1.56 o
  -3  -6   3      273.87      271.97      3.80 o
  -2  -6   3      246.84      262.84      3.59 o
  -1  -6   3       40.43       48.08      1.23 o
   0  -6   3       41.92       34.90      1.09 o
   1  -6   3        2.89        3.84      0.49 o
   2  -6   3       16.68       15.97      0.72 o
   3  -6   3        5.75        6.46      0.55 o
   4  -6   3        4.20        5.24      0.52 o
   5  -6   3       73.98       77.80      1.56 o
   6  -6   3       11.05       14.95      0.67 o
   7  -6   3        0.96        0.55      0.41 o
   8  -6   3       13.72       10.42      0.68 o
   9  -6   3        1.01        0.92      0.52 o
  10  -6   3        5.37        5.60      0.91 o
  -9  -5   3        0.00       -0.51      1.50 o
  -8  -5   3        0.03       -1.39      1.39 o
  -7  -5   3       11.35       11.69      1.99 o
  -6  -5   3       21.65       19.53      2.09 o
  -5  -5   3      114.76      125.45      2.87 o
  -4  -5   3      140.65      125.09      2.44 o
  -3  -5   3      368.59      385.77      5.26 o
  -2  -5   3      235.20      255.43      3.42 o
  -1  -5   3      212.08      197.35      2.76 o
   0  -5   3        0.00       -0.20      0.32 o
   1  -5   3       86.03       93.64      1.70 o
   2  -5   3      270.78      258.47      3.19 o
   3  -5   3       29.70       22.54      0.73 o
   4  -5   3       15.30       18.20      0.79 o
   5  -5   3      293.05      293.79      3.54 o
   6  -5   3      512.81      491.55      5.50 o
   7  -5   3       26.85       21.14      0.81 o
   8  -5   3        3.77        4.60      0.54 o
   9  -5   3        4.50        3.39      0.57 o
  10  -5   3       33.29       32.29      1.56 o
 -10  -4   3        0.10       -2.19      2.28 o
  -9  -4   3        4.87        1.62      1.48 o
  -8  -4   3        2.17        1.27      1.19 o
  -7  -4   3      159.36      171.04      7.25 o
  -6  -4   3       54.97       48.91      2.39 o
  -5  -4   3        9.08        6.93      0.78 o
  -4  -4   3       48.47       54.08      1.36 o
  -3  -4   3       49.49       49.35      1.14 o
  -2  -4   3       27.50       29.14      1.38 o
  -1  -4   3        0.03        0.32      0.30 o
   0  -4   3      599.85      660.15      7.05 o
   1  -4   3       26.89       22.89      0.68 o
   2  -4   3       20.24       24.72      0.70 o
   3  -4   3      640.74      695.40      7.30 o
   4  -4   3     1581.93     1633.96     17.63 o
   5  -4   3      686.12      726.68      7.10 o
   6  -4   3       79.21       79.88      1.35 o
   7  -4   3       33.88       34.16      0.94 o
   8  -4   3        6.81        3.26      0.52 o
   9  -4   3       14.74       13.66      0.84 o
  10  -4   3        1.26       -0.15      0.73 o
  11  -4   3        7.88       11.92      1.09 o
 -10  -3   3        0.59        2.34      1.79 o
  -9  -3   3        5.39        5.09      1.48 o
  -8  -3   3       10.22        4.96      1.30 o
  -7  -3   3       39.28       33.24      2.08 o
  -6  -3   3       91.75       99.66      2.37 o
  -5  -3   3       82.56       77.38      1.47 o
  -4  -3   3       45.36       41.56      1.16 o
  -3  -3   3      180.59      181.63      2.15 o
  -2  -3   3     3929.86     4179.03     33.79 o
  -1  -3   3       27.53       31.71      0.81 o
   0  -3   3      251.11      239.89      2.92 o
   1  -3   3       14.47       10.35      0.46 o
   2  -3   3       23.85       30.06      0.90 o
   3  -3   3      158.91      135.34      1.69 o
   4  -3   3      157.61      138.38      2.01 o
   5  -3   3      201.96      211.48      2.45 o
   6  -3   3      242.96      242.01      3.02 o
   7  -3   3        1.22        0.13      0.40 o
   8  -3   3       88.84       80.39      1.61 o
   9  -3   3        0.41        0.71      0.58 o
  10  -3   3        7.21        5.42      0.89 o
  11  -3   3       12.71       10.27      1.30 o
 -10  -2   3        5.07        4.04      1.78 o
  -9  -2   3       12.11       18.72      2.87 o
  -8  -2   3        1.10        0.69      1.19 o
  -7  -2   3      107.65      114.53      2.60 o
  -6  -2   3      120.44      124.28      1.94 o
  -5  -2   3       10.98       11.07      0.67 o
  -4  -2   3       45.20       30.40      0.90 o
  -3  -2   3      112.13      149.58      2.21 o
  -2  -2   3      578.05      630.58      5.64 o
  -1  -2   3      539.21      531.51      5.07 o
   0  -2   3      822.94      809.80      7.33 o
   1  -2   3        0.16        0.46      0.19 o
   2  -2   3      327.66      330.32      3.04 o
   3  -2   3       77.55       82.30      1.16 o
   4  -2   3        0.06        0.73      0.26 o
   5  -2   3      235.91      241.77      2.76 o
   6  -2   3       29.75       29.99      0.80 o
   7  -2   3      214.80      210.74      2.66 o
   8  -2   3       27.91       29.59      1.10 o
   9  -2   3        9.95        8.25      0.91 o
  10  -2   3        7.58        8.51      1.20 o
  11  -2   3        4.68        4.15      1.19 o
 -10  -1   3       14.53       18.91      4.75 o
  -9  -1   3       15.59       13.77      2.13 o
  -8  -1   3       17.60       14.47      1.18 o
  -7  -1   3       11.43       11.24      0.94 o
  -6  -1   3      163.53      151.51      2.64 o
  -5  -1   3        8.44        9.95      0.73 o
  -4  -1   3      190.13      184.82      2.52 o
  -3  -1   3     1260.44     1316.92     13.32 o
  -2  -1   3     2848.89     2969.04     25.54 o
  -1  -1   3      187.50      153.70      1.57 o
   0  -1   3     1207.89     1172.28      8.94 o
   1  -1   3      330.14      329.63      2.87 o
   2  -1   3       56.41       45.21      0.73 o
   3  -1   3      156.15      154.31      1.55 o
   4  -1   3      177.01      202.76      1.96 o
   5  -1   3      163.86      171.10      2.13 o
   6  -1   3       27.16       27.95      1.27 o
   7  -1   3        2.18        1.97      0.45 o
   8  -1   3       18.63       19.25      0.95 o
   9  -1   3       18.57       18.98      1.24 o
  10  -1   3        0.42        0.96      0.78 o
  11  -1   3        1.19        1.51      1.07 o
 -10   0   3        0.02       -1.09      1.35 o
  -9   0   3       16.39       19.51      1.46 o
  -8   0   3        1.57        1.65      0.75 o
  -7   0   3      109.87      117.15      2.29 o
  -6   0   3       73.62       73.75      1.65 o
  -5   0   3       12.57       13.07      0.71 o
  -4   0   3       33.05       36.67      0.84 o
  -3   0   3       42.09       32.26      0.74 o
  -2   0   3      198.08      207.75      2.50 o
  -1   0   3       30.48       22.17      0.54 o
   0   0   3     1568.43     1430.34     10.74 o
   1   0   3       75.03       70.88      0.86 o
   2   0   3      575.02      566.56      4.48 o
   3   0   3      168.09      175.27      1.92 o
   4   0   3        1.90        2.18      0.26 o
   5   0   3       80.80       73.36      1.09 o
   6   0   3      139.75      144.16      2.15 o
   7   0   3        4.26        3.65      0.52 o
   8   0   3        8.00        7.12      0.86 o
   9   0   3       59.12       63.36      1.95 o
  10   0   3       11.83       13.72      1.33 o
  11   0   3        5.76        4.27      1.78 o
  12   0   3       10.47       17.16      3.79 o
 -10   1   3        0.74        0.44      0.95 o
  -9   1   3        6.21        5.16      1.05 o
  -8   1   3        8.91       10.51      1.18 o
  -7   1   3       15.71       13.43      0.83 o
  -6   1   3        7.47        5.30      0.56 o
  -5   1   3        0.64        0.04      0.40 o
  -4   1   3       29.41       24.22      0.75 o
  -3   1   3       36.80       31.42      0.67 o
  -2   1   3      988.14     1017.75      8.51 o
  -1   1   3       11.40        5.53      0.24 o
   0   1   3      483.59      428.25      3.53 o
   1   1   3      309.35      278.75      2.49 o
   2   1   3      143.94      143.62      1.35 o
   3   1   3       89.33       98.46      1.06 o
   4   1   3       10.22       17.40      0.54 o
   5   1   3      130.89      123.76      1.73 o
   6   1   3        2.79        1.73      0.38 o
   7   1   3        3.07        2.09      0.48 o
   8   1   3       88.32       92.39      1.95 o
   9   1   3       23.33       25.31      1.25 o
  10   1   3       71.08       71.79      3.95 o
  11   1   3      107.69      119.18      5.40 o
  12   1   3        6.39       11.21      2.69 o
 -10   2   3       18.85       21.59      1.55 o
  -9   2   3        5.85        5.65      1.10 o
  -8   2   3       17.04       14.88      1.00 o
  -7   2   3      158.60      160.13      2.88 o
  -6   2   3       31.14       29.99      0.93 o
  -5   2   3       59.10       53.77      1.14 o
  -4   2   3       46.31       40.15      0.90 o
  -3   2   3      157.17      172.59      1.97 o
  -2   2   3       25.07       29.39      0.56 o
  -1   2   3      210.03      219.45      2.05 o
   0   2   3       27.80       28.11      0.49 o
   1   2   3      170.79      149.38      1.46 o
   2   2   3      252.74      253.70      2.17 o
   3   2   3      175.03      182.69      1.78 o
   4   2   3       39.63       41.42      0.84 o
   5   2   3       62.74       77.14      1.28 o
   6   2   3        5.15        5.16      0.48 o
   7   2   3        2.43        1.94      0.41 o
   8   2   3       47.50       50.65      2.68 o
   9   2   3      136.44      142.00      3.50 o
  10   2   3       58.00       64.80      3.01 o
  11   2   3        2.38        4.65      2.10 o
 -10   3   3        0.14        1.69      0.90 o
  -9   3   3        2.09        1.27      0.90 o
  -8   3   3       13.17       13.34      0.91 o
  -7   3   3        0.76        1.15      0.52 o
  -6   3   3       34.51       32.57      0.97 o
  -5   3   3       27.70       28.61      0.84 o
  -4   3   3       40.86       48.32      0.85 o
  -3   3   3      168.46      157.06      1.87 o
  -2   3   3       25.14       34.68      0.79 o
  -1   3   3       80.39       79.82      1.01 o
   0   3   3      573.42      569.67      5.44 o
   1   3   3      277.74      262.99      2.65 o
   2   3   3      182.28      208.17      2.11 o
   3   3   3      142.25      129.47      1.43 o
   4   3   3      392.85      406.65      3.54 o
   5   3   3      199.25      204.49      3.95 o
   6   3   3       60.09       59.25      1.18 o
   7   3   3       23.15       24.09      0.85 o
   8   3   3       32.13       38.79      1.60 o
   9   3   3       90.88      100.26      3.64 o
  10   3   3        6.25        6.74      1.57 o
  11   3   3        8.84       10.00      2.40 o
 -10   4   3       49.79       50.53      2.11 o
  -9   4   3        1.36        0.82      0.69 o
  -8   4   3        8.30        9.96      0.77 o
  -7   4   3      244.30      247.81      3.49 o
  -6   4   3       16.83       17.38      0.61 o
  -5   4   3        1.57        1.53      0.23 o
  -4   4   3        0.00        0.26      0.25 o
  -3   4   3      207.70      219.39      2.79 o
  -2   4   3       49.89       49.63      0.86 o
  -1   4   3      366.70      361.40      3.83 o
   0   4   3        3.29        5.25      0.30 o
   1   4   3      670.68      638.05      5.86 o
   2   4   3      351.70      419.06      4.35 o
   3   4   3      697.99      736.30      6.90 o
   4   4   3      152.44      166.23      1.82 o
   5   4   3        0.47        0.39      0.30 o
   6   4   3        6.06        4.39      0.55 o
   7   4   3        0.00       -0.05      0.48 o
   8   4   3        3.45        3.52      1.19 o
   9   4   3        3.20        2.41      1.30 o
  10   4   3        1.03       -0.50      1.28 o
  11   4   3        0.17       -1.59      1.59 o
 -10   5   3        7.65       12.06      1.21 o
  -9   5   3      160.44      166.39      3.16 o
  -8   5   3       20.10       22.40      0.93 o
  -7   5   3        0.50        1.14      0.40 o
  -6   5   3       19.08       17.96      0.77 o
  -5   5   3        1.41        1.93      0.39 o
  -4   5   3      257.63      269.64      4.20 o
  -3   5   3       85.30      103.53      1.94 o
  -2   5   3       32.46       32.71      0.66 o
  -1   5   3       37.37       36.09      0.59 o
   0   5   3       72.22       81.03      1.20 o
   1   5   3      196.20      199.27      2.48 o
   2   5   3       73.21       68.98      1.19 o
   3   5   3        0.78       -0.15      0.29 o
   4   5   3      153.62      172.73      3.16 o
   5   5   3       64.10       69.69      2.27 o
   6   5   3        0.02        0.60      0.44 o
   7   5   3       18.33       20.68      1.26 o
   8   5   3        0.59        1.40      1.15 o
   9   5   3        2.97        4.08      1.30 o
  10   5   3        4.71        4.86      2.82 o
  11   5   3        0.67        1.31      1.84 o
  -9   6   3       34.55       34.71      1.72 o
  -8   6   3        4.72        6.37      0.61 o
  -7   6   3      181.72      184.53      2.60 o
  -6   6   3      199.25      195.58      2.90 o
  -5   6   3        0.78        0.90      0.48 o
  -4   6   3      367.41      386.35      5.70 o
  -3   6   3       80.66       81.56      1.65 o
  -2   6   3       39.77       45.20      1.28 o
  -1   6   3      162.21      197.96      2.46 o
   0   6   3      323.48      338.95      3.77 o
   1   6   3      120.77      110.87      1.67 o
   2   6   3       33.18       32.14      0.84 o
   3   6   3       30.61       32.01      0.92 o
   4   6   3        0.41       -0.31      0.37 o
   5   6   3        2.63        1.32      0.48 o
   6   6   3        1.79        0.99      0.69 o
   7   6   3        8.64        5.66      1.26 o
   8   6   3       12.26       10.74      1.91 o
   9   6   3       45.42       53.21      3.60 o
  10   6   3       49.59       54.59      5.77 o
  11   6   3        4.72        5.74      3.40 o
  -9   7   3        3.85        3.72      1.15 o
  -8   7   3        2.04        1.42      0.55 o
  -7   7   3       15.53       16.05      0.77 o
  -6   7   3       62.68       65.00      2.55 o
  -5   7   3        2.62        2.41      0.70 o
  -4   7   3       62.83       59.02      1.60 o
  -3   7   3        2.16        2.28      0.37 o
  -2   7   3      135.21      125.99      1.94 o
  -1   7   3       46.23       50.85      0.98 o
   0   7   3        1.42        0.73      0.34 o
   1   7   3        0.30        0.30      0.32 o
   2   7   3       42.98       45.55      1.14 o
   3   7   3       11.62       14.99      0.72 o
   4   7   3       15.84       13.71      0.76 o
   5   7   3       25.57       22.44      1.03 o
   6   7   3        1.15        1.74      0.82 o
   7   7   3        0.39       -1.29      2.03 o
   8   7   3       21.64       16.27      2.34 o
   9   7   3        6.73        4.11      1.80 o
  10   7   3        1.81        2.85      1.93 o
  -8   8   3        3.31        3.73      0.56 o
  -7   8   3       11.82       11.81      3.49 o
  -6   8   3       16.30       18.12      3.85 o
  -5   8   3       12.88        9.80      2.97 o
  -4   8   3       72.76       72.57      1.54 o
  -3   8   3      118.97      109.35      1.88 o
  -2   8   3       75.21       71.25      1.17 o
  -1   8   3       85.34       83.74      1.46 o
   0   8   3        1.68        3.00      0.41 o
   1   8   3        1.92        1.43      0.42 o
   2   8   3       18.07       17.78      0.81 o
   3   8   3        2.29        2.78      0.55 o
   4   8   3      104.73       98.32      2.13 o
   5   8   3        2.49        0.59      0.76 o
   6   8   3       16.18       16.09      1.42 o
   7   8   3        0.05       -1.21      1.21 o
   8   8   3        2.25       -0.65      1.67 o
   9   8   3       17.05       22.51      2.91 o
  10   8   3        8.05        6.20      3.42 o
  -8   9   3        4.93        8.51      3.86 o
  -7   9   3        0.27        2.50      2.75 o
  -6   9   3        8.95       10.22      3.49 o
  -5   9   3        0.00       -1.93      1.93 o
  -4   9   3       10.30       12.80      0.70 o
  -3   9   3       45.02       40.38      1.12 o
  -2   9   3        0.55       -0.35      0.35 o
  -1   9   3        3.64        1.39      0.44 o
   0   9   3       64.08       72.54      1.54 o
   1   9   3       91.24       91.02      1.72 o
   2   9   3        0.00       -0.45      0.45 o
   3   9   3        3.65        2.48      0.63 o
   4   9   3        7.12        4.43      0.75 o
   5   9   3      169.05      182.93      4.25 o
   6   9   3        0.11       -0.09      0.89 o
   7   9   3       21.31       22.92      2.68 o
   8   9   3       16.82       18.32      2.70 o
   9   9   3       28.73       28.25      5.28 o
  -7  10   3        9.32        4.21      3.46 o
  -6  10   3        0.74        2.93      2.77 o
  -4  10   3       51.40       48.94      1.26 o
  -3  10   3       11.87       13.02      0.59 o
  -2  10   3        0.19       -0.39      0.39 o
  -1  10   3       10.46       11.06      0.71 o
   0  10   3        7.61        8.71      0.72 o
   1  10   3        4.43        4.90      0.68 o
   2  10   3        0.01       -0.56      0.56 o
   3  10   3        7.05        3.50      0.74 o
   4  10   3        0.09       -0.75      0.83 o
   5  10   3       22.34       21.90      1.70 o
   6  10   3        0.44        0.95      1.19 o
   7  10   3        0.22        1.43      1.57 o
   8  10   3       24.02       31.06      3.25 o
  -5  11   3       18.10       18.59      0.80 o
  -4  11   3      161.55      168.11      2.60 o
  -3  11   3        8.34        8.54      0.62 o
  -2  11   3       16.90       14.98      0.79 o
  -1  11   3        3.69        4.00      0.61 o
   0  11   3        0.64        0.41      0.58 o
   1  11   3        1.68        2.35      0.72 o
   2  11   3       33.84       28.13      1.39 o
   3  11   3        6.75        4.11      1.82 o
   4  11   3       21.11       19.02      1.86 o
   5  11   3        0.70        1.87      1.07 o
   6  11   3        4.75        3.41      1.74 o
   7  11   3        1.10       -0.04      1.47 o
  -4  12   3       60.97       57.09      1.41 o
  -3  12   3        2.62        3.20      0.58 o
  -2  12   3       35.75       36.37      1.20 o
  -1  12   3        0.31       -0.50      0.59 o
   0  12   3       12.84       14.33      1.06 o
   1  12   3       20.50       18.50      1.22 o
   2  12   3        4.29        3.04      0.87 o
   3  12   3        6.29        2.65      1.19 o
   4  12   3        0.80        3.14      1.54 o
   5  12   3       38.48       47.84      3.37 o
   6  12   3       20.09       16.27      3.71 o
  -2  13   3        8.00       11.71      0.92 o
  -1  13   3        6.97        6.99      0.89 o
   0  13   3        5.89        4.14      0.89 o
   1  13   3        0.99        1.34      0.82 o
   2  13   3        0.53        0.82      1.26 o
   3  13   3        2.76        3.14      1.24 o
   4  13   3        0.01        1.32      1.26 o
   1 -12   4        7.75        8.75      2.26 o
  -3 -11   4        6.42        6.68      2.07 o
  -2 -11   4        3.39        3.14      1.61 o
  -1 -11   4        3.18        2.09      1.29 o
   0 -11   4        0.23       -0.97      1.10 o
   1 -11   4       28.59       33.10      2.69 o
   2 -11   4       75.72       82.48      2.69 o
   3 -11   4        0.97        0.34      0.87 o
   4 -11   4        0.07        0.71      0.82 o
   5 -11   4        4.47        3.14      1.69 o
  -5 -10   4       21.90       24.30      3.04 o
  -4 -10   4        5.01        5.35      1.79 o
  -3 -10   4        0.00       -0.60      1.02 o
  -2 -10   4        1.52        0.47      1.13 o
  -1 -10   4        5.56        8.05      1.49 o
   0 -10   4       43.70       49.48      2.61 o
   1 -10   4       44.74       52.34      3.19 o
   2 -10   4        1.17        1.20      0.85 o
   3 -10   4       12.02       10.33      1.13 o
   4 -10   4        0.02       -0.72      0.72 o
   5 -10   4        0.04        0.37      0.76 o
   6 -10   4        1.20        1.45      0.89 o
  -6  -9   4       14.30       19.24      3.30 o
  -5  -9   4        6.78       10.33      2.36 o
  -4  -9   4       15.94       13.97      4.00 o
  -3  -9   4       13.01       11.99      1.46 o
  -2  -9   4        0.02        0.58      0.98 o
  -1  -9   4        1.56        4.76      1.15 o
   0  -9   4      201.61      204.91      4.40 o
   1  -9   4       22.49       18.03      1.54 o
   2  -9   4       46.34       46.85      2.23 o
   3  -9   4        0.97        0.40      0.68 o
   4  -9   4        2.83        3.25      0.97 o
   5  -9   4       10.59       12.63      1.08 o
   6  -9   4       34.06       37.34      2.40 o
   7  -9   4        0.63        0.07      0.59 o
  -7  -8   4       12.84        7.37      2.21 o
  -6  -8   4        3.77        2.08      1.72 o
  -5  -8   4        2.04        3.78      1.63 o
  -4  -8   4        0.98        1.23      1.01 o
  -3  -8   4        1.95       -0.37      0.90 o
  -2  -8   4        6.35        3.93      1.32 o
  -1  -8   4       42.21       39.35      1.70 o
   0  -8   4       14.57       14.50      1.09 o
   1  -8   4        0.52        0.07      0.59 o
   2  -8   4       32.24       32.20      1.32 o
   3  -8   4       33.89       35.63      1.59 o
   4  -8   4        3.24        2.78      0.62 o
   5  -8   4        6.50        9.90      0.90 o
   6  -8   4        1.47        1.24      0.45 o
   7  -8   4        8.73        8.15      0.71 o
   8  -8   4        5.06        3.35      0.70 o
  -8  -7   4        0.02       -1.70      1.77 o
  -7  -7   4       10.34       13.81      2.44 o
  -6  -7   4        0.91        1.82      1.53 o
  -5  -7   4        0.51        0.94      1.37 o
  -4  -7   4        6.49        8.14      1.48 o
  -3  -7   4       15.42       16.02      1.70 o
  -2  -7   4       13.87       12.22      1.06 o
  -1  -7   4       44.13       42.97      1.60 o
   0  -7   4       43.73       41.32      1.37 o
   1  -7   4      100.76      105.55      2.12 o
   2  -7   4       57.49       57.67      1.70 o
   3  -7   4        6.07        5.81      0.70 o
   4  -7   4       16.45       14.95      0.86 o
   5  -7   4        0.81        1.29      0.51 o
   6  -7   4        7.31        5.20      0.54 o
   7  -7   4       23.24       20.71      0.90 o
   8  -7   4        5.50        3.44      0.62 o
   9  -7   4        0.94        0.09      0.62 o
  -8  -6   4        4.08        5.56      1.95 o
  -7  -6   4        3.52        0.17      1.53 o
  -6  -6   4       19.92       18.71      2.96 o
  -5  -6   4        0.08        1.98      1.70 o
  -4  -6   4        7.04        2.86      0.88 o
  -3  -6   4      176.57      174.65      4.62 o
  -2  -6   4       29.79       28.62      1.11 o
  -1  -6   4       44.87       49.23      1.32 o
   0  -6   4       28.35       29.48      1.10 o
   1  -6   4        0.48        0.75      0.44 o
   2  -6   4       95.05       94.97      1.85 o
   3  -6   4      168.11      171.64      3.07 o
   4  -6   4      142.95      140.15      2.87 o
   5  -6   4       46.21       43.82      1.06 o
   6  -6   4      336.82      325.14      4.08 o
   7  -6   4       32.24       30.32      1.05 o
   8  -6   4        8.93        7.56      0.73 o
   9  -6   4        6.94        6.38      0.80 o
  10  -6   4       13.12       17.40      1.12 o
  -9  -5   4        1.55       -1.50      1.50 o
  -8  -5   4        0.19        0.71      1.50 o
  -7  -5   4        4.97        7.25      1.72 o
  -6  -5   4        7.13        6.99      1.66 o
  -5  -5   4        0.01        0.02      0.92 o
  -4  -5   4       13.20       11.57      1.04 o
  -3  -5   4       16.66       25.13      1.13 o
  -2  -5   4       49.37       37.12      2.03 o
  -1  -5   4      496.41      537.80      6.20 o
   0  -5   4      231.00      218.62      3.73 o
   1  -5   4        0.45        0.45      0.39 o
   2  -5   4       63.48       64.63      1.42 o
   3  -5   4      148.99      140.36      2.66 o
   4  -5   4       89.62       83.59      1.53 o
   5  -5   4       32.21       29.92      0.94 o
   6  -5   4       19.63       20.97      0.96 o
   7  -5   4       95.50       96.25      1.82 o
   8  -5   4      193.88      192.00      2.91 o
   9  -5   4        1.34        1.80      0.70 o
  10  -5   4        0.19        0.03      0.77 o
  -9  -4   4        0.51       -0.22      1.50 o
  -8  -4   4        5.26        5.27      2.90 o
  -7  -4   4        0.56        2.45      1.16 o
  -6  -4   4       21.74       19.61      1.86 o
  -5  -4   4        2.33        2.30      0.70 o
  -4  -4   4       81.58       83.42      1.78 o
  -3  -4   4      399.01      393.63      4.83 o
  -2  -4   4       11.05        9.89      0.75 o
  -1  -4   4       96.00      107.20      1.87 o
   0  -4   4      328.20      311.93      3.84 o
   1  -4   4      498.12      484.65      5.44 o
   2  -4   4      287.85      302.87      3.67 o
   3  -4   4      202.46      190.58      2.38 o
   4  -4   4       31.58       31.54      0.95 o
   5  -4   4        1.13        2.09      0.38 o
   6  -4   4     1446.08     1432.64     14.60 o
   7  -4   4       11.31       10.44      0.71 o
   8  -4   4       58.66       49.00      1.29 o
   9  -4   4        0.07       -0.53      0.53 o
  10  -4   4       26.79       28.71      1.51 o
  11  -4   4        1.78        3.60      1.02 o
 -10  -3   4        3.54        2.53      2.56 o
  -9  -3   4       18.48       19.38      2.38 o
  -8  -3   4        6.89        0.29      1.22 o
  -7  -3   4       29.50       25.35      2.02 o
  -6  -3   4       90.43       77.30      2.90 o
  -5  -3   4        1.77        1.05      0.48 o
  -4  -3   4        0.35        0.10      0.38 o
  -3  -3   4        0.54        0.30      0.39 o
  -2  -3   4      283.25      306.46      3.56 o
  -1  -3   4     1132.91     1174.50     18.74 o
   0  -3   4      194.33      194.31      2.60 o
   1  -3   4       29.80       37.01      1.01 o
   2  -3   4      192.17      217.25      2.39 o
   3  -3   4      152.11      156.50      1.89 o
   4  -3   4      517.80      521.12      5.35 o
   5  -3   4      195.83      205.02      2.68 o
   6  -3   4      232.07      236.44      2.87 o
   7  -3   4        2.52        2.51      0.76 o
   8  -3   4       81.89       80.43      1.69 o
   9  -3   4       16.03       18.39      1.27 o
  10  -3   4        9.20       12.51      1.26 o
  11  -3   4        2.99        2.54      0.95 o
 -10  -2   4        2.14        0.56      1.97 o
  -9  -2   4        0.01       -1.33      1.33 o
  -8  -2   4        0.63        1.19      1.07 o
  -7  -2   4        1.12       -0.88      0.88 o
  -6  -2   4       86.50       76.00      2.06 o
  -5  -2   4       15.45       12.65      0.73 o
  -4  -2   4      182.51      199.96      2.72 o
  -3  -2   4      335.57      350.16      4.33 o
  -2  -2   4       11.00       14.71      0.53 o
  -1  -2   4        8.14        4.86      0.34 o
   0  -2   4      537.54      562.35      5.63 o
   1  -2   4      341.16      336.39      3.39 o
   2  -2   4        5.83        2.75      0.28 o
   3  -2   4      185.83      203.13      2.24 o
   4  -2   4      235.23      259.29      3.15 o
   5  -2   4       56.56       61.93      1.17 o
   6  -2   4      204.71      220.25      2.74 o
   7  -2   4      384.54      383.73      4.33 o
   8  -2   4       22.18       19.19      0.90 o
   9  -2   4       11.30       10.92      1.13 o
  10  -2   4       45.97       52.60      2.95 o
  11  -2   4       39.11       44.35      1.93 o
 -10  -1   4       15.39       11.53      2.31 o
  -9  -1   4       45.57       50.28      3.44 o
  -8  -1   4        0.10       -0.24      0.90 o
  -7  -1   4      137.70      125.73      3.10 o
  -6  -1   4      248.83      229.75      3.63 o
  -5  -1   4        0.08        0.29      0.37 o
  -4  -1   4       14.04       13.84      0.69 o
  -3  -1   4      968.47     1027.03     10.04 o
  -2  -1   4       13.51       26.45      0.81 o
  -1  -1   4       47.30       46.14      0.74 o
   0  -1   4       59.11       51.03      0.89 o
   1  -1   4      423.06      374.10      3.15 o
   2  -1   4        0.85        1.55      0.45 o
   3  -1   4      847.37      827.27      7.14 o
   4  -1   4      484.70      494.83      4.31 o
   5  -1   4      328.53      329.78      3.69 o
   6  -1   4       18.02       21.83      0.76 o
   7  -1   4       53.50       47.65      1.17 o
   8  -1   4       25.24       25.75      1.00 o
   9  -1   4        0.10       -0.62      0.62 o
  10  -1   4        0.39       -0.17      0.84 o
  11  -1   4        0.16        2.00      1.35 o
 -10   0   4        0.18       -0.44      1.51 o
  -9   0   4        1.66       -0.50      1.29 o
  -8   0   4        2.71        1.05      1.02 o
  -7   0   4       33.96       38.99      1.97 o
  -6   0   4       14.31       16.25      0.98 o
  -5   0   4      228.50      227.91      3.37 o
  -4   0   4      517.52      511.25      5.38 o
  -3   0   4        4.12        2.56      0.43 o
  -2   0   4      280.57      269.10      3.23 o
  -1   0   4      890.85      909.26      8.73 o
   0   0   4       12.49        8.87      0.33 o
   1   0   4      186.78      154.39      1.60 o
   2   0   4      684.42      739.34      5.83 o
   3   0   4      977.19     1097.73      9.83 o
   4   0   4      129.03      130.15      1.66 o
   5   0   4       21.53       23.76      0.65 o
   6   0   4      136.64      143.89      2.09 o
   7   0   4        3.19        3.15      0.55 o
   8   0   4      123.62      120.88      2.19 o
   9   0   4        4.84        2.03      0.81 o
  10   0   4       16.65       21.70      1.82 o
  11   0   4        2.83        1.11      2.09 o
 -10   1   4        9.56       10.85      3.70 o
  -9   1   4        3.72        4.24      1.20 o
  -8   1   4       11.21       10.49      1.38 o
  -7   1   4       73.44       78.25      2.46 o
  -6   1   4      261.87      255.73      4.64 o
  -5   1   4      238.21      236.04      3.36 o
  -4   1   4        0.46        0.24      0.40 o
  -3   1   4        0.33        0.34      0.40 o
  -2   1   4        1.66        2.85      0.26 o
  -1   1   4      265.21      279.15      3.98 o
   0   1   4       32.58       27.32      0.54 o
   1   1   4        1.07        4.52      0.38 o
   2   1   4       40.40       44.15      0.69 o
   3   1   4        0.08        0.03      0.17 o
   4   1   4       21.30       21.30      0.60 o
   5   1   4      870.83      876.20      8.15 o
   6   1   4      148.30      141.51      2.05 o
   7   1   4      123.20      115.63      1.94 o
   8   1   4      445.53      450.43      6.54 o
   9   1   4       21.43       22.19      1.37 o
  10   1   4       68.09       74.35      3.92 o
  11   1   4       38.91       45.45      3.63 o
 -10   2   4        0.23       -0.89      0.94 o
  -9   2   4        4.86        7.45      1.26 o
  -8   2   4        1.02        0.85      0.85 o
  -7   2   4       10.26       12.09      0.91 o
  -6   2   4        1.30        1.54      0.48 o
  -5   2   4      354.38      357.30      4.52 o
  -4   2   4      186.11      200.15      2.42 o
  -3   2   4      266.06      251.20      2.63 o
  -2   2   4       13.73       20.80      0.54 o
  -1   2   4     1502.17     1512.01     12.52 o
   0   2   4       14.09       13.95      0.43 o
   1   2   4       41.59       31.76      1.06 o
   2   2   4     1579.11     1589.31     12.07 o
   3   2   4     1872.92     1989.55     14.55 o
   4   2   4      311.82      292.18      2.99 o
   5   2   4        6.75        9.91      0.56 o
   6   2   4      630.22      631.59      6.24 o
   7   2   4        2.83        1.94      0.46 o
   8   2   4        1.50        0.10      0.63 o
   9   2   4      134.59      140.94      3.86 o
  10   2   4        1.89        3.55      1.40 o
  11   2   4       56.45       48.44      3.80 o
 -10   3   4       21.49       24.76      1.74 o
  -9   3   4       11.17       10.75      1.26 o
  -8   3   4      190.62      189.77      6.23 o
  -7   3   4       83.72       89.04      3.88 o
  -6   3   4       41.41       36.93      1.14 o
  -5   3   4       77.08       77.22      1.38 o
  -4   3   4      100.69      107.45      1.49 o
  -3   3   4      330.07      365.54      3.77 o
  -2   3   4      671.14      785.07      7.48 o
  -1   3   4      285.25      286.77      3.03 o
   0   3   4      181.87      171.91      1.88 o
   1   3   4      959.27      973.89      8.73 o
   2   3   4      165.47      159.43      1.91 o
   3   3   4        9.56        9.87      0.46 o
   4   3   4        6.93        8.63      0.41 o
   5   3   4      274.94      294.10      3.52 o
   6   3   4        7.51        9.05      0.59 o
   7   3   4       20.12       24.38      0.86 o
   8   3   4       36.15       34.97      1.95 o
   9   3   4       48.04       46.21      2.59 o
  10   3   4       47.56       54.42      2.90 o
  11   3   4       42.02       46.04      3.75 o
 -10   4   4       35.64       32.94      1.86 o
  -9   4   4       12.44       11.60      1.20 o
  -8   4   4      141.79      154.00      2.77 o
  -7   4   4       28.80       33.84      1.35 o
  -6   4   4        2.66        3.58      0.46 o
  -5   4   4        0.01       -0.06      0.28 o
  -4   4   4      160.48      166.54      2.12 o
  -3   4   4        8.61        9.35      0.41 o
  -2   4   4      351.21      377.41      4.09 o
  -1   4   4     1180.56     1278.52     12.63 o
   0   4   4      129.91      121.73      1.66 o
   1   4   4      294.15      270.08      2.82 o
   2   4   4       28.16       26.67      0.72 o
   3   4   4      777.77      804.04      7.97 o
   4   4   4       14.30       14.58      0.56 o
   5   4   4        3.10        4.76      0.47 o
   6   4   4       52.07       55.54      1.55 o
   7   4   4       37.04       33.99      1.57 o
   8   4   4        9.98        6.69      1.37 o
   9   4   4       40.36       44.04      2.61 o
  10   4   4       30.75       25.14      2.27 o
  11   4   4        0.17        0.78      1.77 o
  -9   5   4        6.65        6.17      0.90 o
  -8   5   4       37.86       37.37      1.49 o
  -7   5   4       17.64       14.42      0.77 o
  -6   5   4        0.00        0.09      0.34 o
  -5   5   4       66.20       70.29      1.16 o
  -4   5   4      331.00      328.10      3.94 o
  -3   5   4        1.32        1.85      0.26 o
  -2   5   4       50.46       48.35      0.85 o
  -1   5   4       43.41       46.26      1.62 o
   0   5   4        2.08        1.88      0.28 o
   1   5   4       64.28       69.37      1.17 o
   2   5   4      371.91      350.18      3.64 o
   3   5   4       24.98       18.19      0.65 o
   4   5   4       38.40       30.46      1.07 o
   5   5   4       16.71       21.01      0.85 o
   6   5   4        8.41        9.13      0.84 o
   7   5   4        1.41        1.39      0.72 o
   8   5   4       18.56       17.71      1.82 o
   9   5   4        0.18        0.43      1.38 o
  10   5   4        0.01        1.42      1.60 o
  11   5   4        1.78        3.50      1.82 o
  -9   6   4        1.59        1.21      0.72 o
  -8   6   4       62.16       63.67      2.70 o
  -7   6   4        1.80        2.00      0.42 o
  -6   6   4      125.76      124.95      2.27 o
  -5   6   4       63.40       59.93      2.05 o
  -4   6   4        0.90        1.00      0.35 o
  -3   6   4       12.10       11.98      0.57 o
  -2   6   4       26.33       19.52      0.53 o
  -1   6   4      437.42      426.49      4.35 o
   0   6   4        4.10        3.74      0.37 o
   1   6   4       79.70       82.77      1.40 o
   2   6   4       16.60       15.26      0.68 o
   3   6   4      106.78      100.29      1.68 o
   4   6   4       14.61       15.74      0.73 o
   5   6   4        0.04        0.19      0.42 o
   6   6   4       39.63       38.27      1.87 o
   7   6   4        1.18       -0.65      1.00 o
   8   6   4        0.50       -1.18      1.18 o
   9   6   4       51.26       58.87      3.74 o
  10   6   4       30.04       28.25      2.97 o
  11   6   4        2.72        5.40      2.05 o
  -9   7   4        0.62       -0.05      0.72 o
  -8   7   4       29.17       27.06      0.95 o
  -7   7   4        1.70        1.65      0.36 o
  -6   7   4       19.23       20.42      0.95 o
  -5   7   4        3.42        3.32      0.42 o
  -4   7   4       59.65       60.30      1.29 o
  -3   7   4      431.47      413.06      5.49 o
  -2   7   4       57.22       52.36      1.11 o
  -1   7   4       72.42       71.73      1.22 o
   0   7   4       89.06       92.79      1.43 o
   1   7   4        0.71       -0.03      0.34 o
   2   7   4       67.45       56.97      1.29 o
   3   7   4        7.99        8.92      0.68 o
   4   7   4       55.15       58.17      1.37 o
   5   7   4       44.52       42.38      1.48 o
   6   7   4       18.01       23.76      1.55 o
   7   7   4        1.88        0.47      1.29 o
   8   7   4        1.20        0.90      1.50 o
   9   7   4        0.12        0.80      1.56 o
  10   7   4        9.34       17.85      2.75 o
  -8   8   4        1.10        1.23      0.42 o
  -7   8   4       32.21       33.16      1.16 o
  -6   8   4        6.15        4.18      0.49 o
  -5   8   4      127.40      123.69      2.91 o
  -4   8   4        0.06       -0.12      0.34 o
  -3   8   4        5.16        3.94      0.44 o
  -2   8   4       20.43       16.78      0.58 o
  -1   8   4       24.73       24.80      0.77 o
   0   8   4       43.20       44.95      1.05 o
   1   8   4       66.46       62.10      1.34 o
   2   8   4        5.49        7.19      0.65 o
   3   8   4       80.41       78.28      1.72 o
   4   8   4       99.05       95.38      2.47 o
   5   8   4       33.97       33.13      1.75 o
   6   8   4        3.62        3.59      1.04 o
   7   8   4        4.82        4.24      1.61 o
   8   8   4        6.72        2.29      2.49 o
   9   8   4       45.78       53.80      3.94 o
  10   8   4        9.04        8.48      2.28 o
  -7   9   4        0.76        1.00      0.52 o
  -6   9   4        2.42        3.24      0.87 o
  -5   9   4        0.00        0.33      0.51 o
  -4   9   4       16.94       19.08      0.70 o
  -3   9   4        8.56        9.97      0.61 o
  -2   9   4      382.10      381.87      4.32 o
  -1   9   4       60.82       55.78      1.31 o
   0   9   4        0.14       -0.40      0.40 o
   1   9   4        4.82        4.15      0.62 o
   2   9   4      108.93      113.37      2.08 o
   3   9   4      112.41      109.37      2.29 o
   4   9   4       25.42       25.11      1.25 o
   5   9   4      175.25      171.40      4.11 o
   6   9   4       25.10       24.86      1.74 o
   7   9   4        0.13       -1.57      2.96 o
   8   9   4       10.07        6.76      2.01 o
   9   9   4        4.72        5.33      2.26 o
  -7  10   4        8.26        6.16      3.45 o
  -6  10   4        1.82       -1.31      2.76 o
  -5  10   4        8.11        9.92      0.61 o
  -4  10   4        8.96        8.64      0.65 o
  -3  10   4      176.55      184.65      2.40 o
  -2  10   4        5.76        4.00      0.55 o
  -1  10   4       31.05       30.49      1.26 o
   0  10   4        0.35       -0.49      0.49 o
   1  10   4       60.81       65.55      1.66 o
   2  10   4        1.42        2.52      0.69 o
   3  10   4       13.64       13.99      1.05 o
   4  10   4      138.35      135.77      3.56 o
   5  10   4        0.21        0.19      0.91 o
   6  10   4        0.01       -0.37      1.10 o
   7  10   4        6.86        5.90      1.87 o
   8  10   4        4.15        4.46      2.58 o
  -5  11   4       12.86       11.79      0.86 o
  -4  11   4       45.29       41.93      1.04 o
  -3  11   4        0.95        1.37      0.48 o
  -2  11   4       21.98       22.41      1.12 o
  -1  11   4        0.25        0.54      0.55 o
   0  11   4        2.47        2.03      0.69 o
   1  11   4        9.94       11.16      0.98 o
   2  11   4       21.38       21.53      1.30 o
   3  11   4        0.30        0.69      0.88 o
   4  11   4       38.28       32.93      2.21 o
   5  11   4       13.95       14.92      1.60 o
   6  11   4        4.06        3.11      1.71 o
   7  11   4        0.12       -0.07      1.57 o
  -4  12   4        6.77        7.89      0.62 o
  -3  12   4       48.79       51.52      1.47 o
  -2  12   4        0.00       -0.11      0.53 o
  -1  12   4       26.85       29.27      1.27 o
   0  12   4        0.89        2.05      0.71 o
   1  12   4        0.46        0.05      0.69 o
   2  12   4        0.37       -0.72      0.72 o
   3  12   4        6.95        3.80      1.25 o
   4  12   4        8.38        7.77      1.55 o
   5  12   4       48.34       55.17      3.03 o
   6  12   4       21.58       27.49      4.27 o
  -2  13   4        0.82        0.76      0.65 o
  -1  13   4        0.15        0.13      0.65 o
   0  13   4        5.13        3.93      0.88 o
   1  13   4        0.06       -0.48      0.75 o
   2  13   4        1.82        0.43      1.04 o
   3  13   4        0.63       -0.39      1.09 o
   4  13   4        0.64       -1.12      1.12 o
  -2 -11   5        5.84        8.08      2.01 o
  -1 -11   5        0.03        2.05      1.33 o
   0 -11   5       30.26       34.39      2.48 o
   1 -11   5        8.00        6.58      1.46 o
   2 -11   5        6.12        5.06      1.34 o
   3 -11   5       45.66       50.51      3.02 o
  -4 -10   5       20.19       19.38      3.82 o
  -3 -10   5       13.39        7.97      2.21 o
  -2 -10   5        8.07        8.41      1.68 o
  -1 -10   5       12.80       11.60      1.74 o
   0 -10   5        2.45        3.83      1.32 o
   1 -10   5        1.10        0.43      1.05 o
   2 -10   5       32.07       35.54      1.88 o
   3 -10   5        4.82        3.81      1.02 o
   4 -10   5        0.42        2.06      0.90 o
   5 -10   5        1.79        1.51      0.85 o
   6 -10   5       28.40       30.83      1.47 o
  -5  -9   5        4.11        4.65      1.98 o
  -4  -9   5        9.18        9.75      2.24 o
  -3  -9   5        3.80        2.38      1.40 o
  -2  -9   5       24.02       24.39      1.87 o
  -1  -9   5        6.06        5.41      1.20 o
   0  -9   5       10.62       13.91      1.66 o
   1  -9   5       21.71       23.31      1.55 o
   2  -9   5        0.72        0.50      0.79 o
   3  -9   5        0.16       -0.33      0.73 o
   4  -9   5       21.81       24.59      1.50 o
   5  -9   5        0.00       -0.62      0.72 o
   6  -9   5        2.79        2.99      0.76 o
   7  -9   5       11.74       10.61      0.96 o
  -6  -8   5        5.24        4.05      3.86 o
  -5  -8   5        2.01        4.52      1.81 o
  -4  -8   5        4.87        4.59      2.79 o
  -3  -8   5       14.47       13.95      1.53 o
  -2  -8   5        3.47        3.31      1.09 o
  -1  -8   5        1.82       -0.70      0.89 o
   0  -8   5      102.99      102.67      2.60 o
   1  -8   5       91.55       90.97      2.38 o
   2  -8   5        1.50        1.42      0.76 o
   3  -8   5       40.65       45.11      1.84 o
   4  -8   5        3.74        2.98      0.82 o
   5  -8   5        0.10        0.03      0.55 o
   6  -8   5        6.91        6.84      0.80 o
   7  -8   5        1.52        0.47      0.66 o
   8  -8   5        2.19        1.72      0.73 o
  -7  -7   5        2.84        3.63      2.09 o
  -6  -7   5        0.10       -0.60      1.43 o
  -5  -7   5        8.86        8.99      2.04 o
  -4  -7   5        0.61        0.19      1.30 o
  -3  -7   5        9.98        8.81      1.29 o
  -2  -7   5       18.49       20.31      1.57 o
  -1  -7   5        4.42        5.65      0.88 o
   0  -7   5        3.44        1.58      0.70 o
   1  -7   5        2.73        2.58      0.69 o
   2  -7   5       10.63       10.48      1.01 o
   3  -7   5       31.10       33.61      1.34 o
   4  -7   5      146.77      141.66      2.82 o
   5  -7   5        9.69       10.34      0.69 o
   6  -7   5        0.02        0.37      0.50 o
   7  -7   5        1.66        2.88      0.70 o
   8  -7   5       71.78       64.56      1.84 o
   9  -7   5       78.69       67.47      1.95 o
  -8  -6   5        0.06        1.51      1.85 o
  -7  -6   5        3.75        5.01      2.04 o
  -6  -6   5       13.18        7.91      2.64 o
  -5  -6   5        0.56        3.60      1.60 o
  -4  -6   5        0.62        0.77      1.00 o
  -3  -6   5        4.08        5.96      1.04 o
  -2  -6   5        1.98        2.46      0.85 o
  -1  -6   5       43.02       37.27      1.49 o
   0  -6   5        1.21        0.93      0.53 o
   1  -6   5        5.73        5.23      0.66 o
   2  -6   5      456.43      444.99      5.80 o
   3  -6   5        4.26        7.01      0.78 o
   4  -6   5      116.32      113.48      2.82 o
   5  -6   5       78.81       73.19      1.48 o
   6  -6   5        2.39        2.66      0.57 o
   7  -6   5      489.98      465.55      5.69 o
   8  -6   5       45.02       45.23      1.54 o
   9  -6   5        1.23        1.06      0.73 o
  -8  -5   5        1.49        0.04      1.51 o
  -7  -5   5        3.21        0.76      1.62 o
  -6  -5   5       17.78       11.56      2.05 o
  -5  -5   5       54.33       43.51      3.04 o
  -4  -5   5        2.82        0.35      0.67 o
  -3  -5   5        5.48        5.75      0.89 o
  -2  -5   5        3.29        0.41      0.41 o
  -1  -5   5       24.16       32.70      1.10 o
   0  -5   5       24.34       26.56      0.98 o
   1  -5   5       40.40       45.57      1.32 o
   2  -5   5       85.19       84.39      1.79 o
   3  -5   5       27.21       24.23      0.82 o
   4  -5   5       49.15       55.40      1.13 o
   5  -5   5      350.72      337.10      4.30 o
   6  -5   5       12.08        7.58      0.81 o
   7  -5   5      141.30      138.32      2.39 o
   8  -5   5       81.50       72.90      2.90 o
   9  -5   5        4.31        2.70      0.85 o
  10  -5   5        0.33        0.32      0.77 o
  -9  -4   5        0.21        0.95      1.61 o
  -8  -4   5        0.61        1.66      1.61 o
  -7  -4   5       10.32        5.89      1.82 o
  -6  -4   5       32.60       26.16      2.06 o
  -5  -4   5       26.58       18.29      2.17 o
  -4  -4   5        0.93        0.90      0.65 o
  -3  -4   5       16.63       18.44      1.17 o
  -2  -4   5       98.09       90.30      2.77 o
  -1  -4   5       55.31       70.10      1.67 o
   0  -4   5       96.46      110.78      2.04 o
   1  -4   5       84.06       77.22      1.41 o
   2  -4   5       20.92       24.94      0.96 o
   3  -4   5       29.77       24.68      0.85 o
   4  -4   5      103.22       87.66      1.51 o
   5  -4   5        0.95        1.38      0.39 o
   6  -4   5       17.02       14.19      0.79 o
   7  -4   5      252.87      236.66      3.39 o
   8  -4   5        5.92        6.10      0.80 o
   9  -4   5        2.18        2.45      0.75 o
  10  -4   5       34.63       36.99      1.59 o
  -9  -3   5        7.68        1.92      2.58 o
  -8  -3   5       36.04       34.73      2.46 o
  -7  -3   5        7.75        8.94      1.55 o
  -6  -3   5       69.55       53.65      3.17 o
  -5  -3   5       56.08       43.47      2.21 o
  -4  -3   5        0.64        2.61      0.59 o
  -3  -3   5        0.64        1.35      0.51 o
  -2  -3   5      292.07      283.07      3.42 o
  -1  -3   5       39.35       38.79      1.31 o
   0  -3   5      211.83      211.97      3.96 o
   1  -3   5      205.85      211.96      2.65 o
   2  -3   5       24.07       21.07      0.61 o
   3  -3   5      295.74      305.58      3.30 o
   4  -3   5        4.33        6.40      0.48 o
   5  -3   5       23.32       26.76      0.84 o
   6  -3   5      269.55      277.30      3.58 o
   7  -3   5        1.19        0.09      0.48 o
   8  -3   5       17.66       19.61      1.05 o
   9  -3   5       39.76       37.61      1.57 o
  10  -3   5        4.34        4.62      1.10 o
  11  -3   5        0.06       -0.94      0.94 o
  -9  -2   5        1.60        3.02      1.88 o
  -8  -2   5        4.60        3.48      1.28 o
  -7  -2   5        2.12        0.89      1.25 o
  -6  -2   5       53.11       59.36      2.57 o
  -5  -2   5       16.63       18.81      1.25 o
  -4  -2   5        0.21        1.06      0.45 o
  -3  -2   5       33.15       41.42      1.17 o
  -2  -2   5      159.10      153.48      2.09 o
  -1  -2   5      134.50      145.42      1.80 o
   0  -2   5       12.51       18.56      0.62 o
   1  -2   5       25.77       25.37      0.88 o
   2  -2   5       16.26       14.59      0.69 o
   3  -2   5      454.38      492.83      4.59 o
   4  -2   5       13.84       15.21      0.64 o
   5  -2   5       23.91       28.91      0.91 o
   6  -2   5      105.85      110.18      1.90 o
   7  -2   5      125.42      117.23      1.94 o
   8  -2   5       33.60       31.34      1.25 o
   9  -2   5        0.71        0.04      0.66 o
  10  -2   5       46.16       56.26      2.34 o
  11  -2   5       30.28       36.58      5.00 o
  -9  -1   5        9.51       13.12      2.35 o
  -8  -1   5        0.14       -1.05      1.25 o
  -7  -1   5       85.92       73.42      2.80 o
  -6  -1   5      105.23      105.38      2.76 o
  -5  -1   5        1.30        0.51      0.51 o
  -4  -1   5      215.74      213.09      2.87 o
  -3  -1   5      164.81      198.33      3.32 o
  -2  -1   5       36.64       45.00      1.14 o
  -1  -1   5      193.71      194.18      2.19 o
   0  -1   5        2.31        2.12      0.32 o
   1  -1   5      469.39      454.25      4.80 o
   2  -1   5      362.32      406.19      5.36 o
   3  -1   5       90.49      100.46      1.44 o
   4  -1   5      227.87      239.31      2.55 o
   5  -1   5      309.79      312.10      3.62 o
   6  -1   5        3.76        3.95      0.49 o
   7  -1   5       37.93       32.52      1.38 o
   8  -1   5       16.52       17.73      0.93 o
   9  -1   5        1.46        1.43      0.80 o
  10  -1   5       23.49       26.59      2.54 o
  11  -1   5       10.69       11.03      1.80 o
 -10   0   5        0.17        0.88      3.33 o
  -9   0   5       10.30        9.39      1.99 o
  -8   0   5        1.46        1.21      1.02 o
  -7   0   5       27.98       26.41      1.50 o
  -6   0   5       84.65       84.21      2.16 o
  -5   0   5        9.81        8.55      0.75 o
  -4   0   5       61.82       62.38      1.41 o
  -3   0   5      342.36      348.78      4.22 o
  -2   0   5        2.77        4.18      0.43 o
  -1   0   5      666.18      636.31      6.02 o
   0   0   5       81.19       86.05      1.10 o
   1   0   5       16.59       18.87      0.50 o
   2   0   5       71.13       94.92      1.33 o
   3   0   5      617.83      637.40      8.31 o
   4   0   5       74.47       88.17      1.36 o
   5   0   5       57.10       53.85      1.08 o
   6   0   5      213.45      226.73      2.78 o
   7   0   5      908.29      917.46      9.34 o
   8   0   5       48.87       44.61      1.60 o
   9   0   5        3.72        2.11      0.77 o
  10   0   5        9.61       12.97      2.12 o
  11   0   5        2.30        2.72      1.42 o
 -10   1   5       41.85       40.72      3.26 o
  -9   1   5        3.18        4.48      1.29 o
  -8   1   5        1.87        0.45      0.90 o
  -7   1   5        1.88        1.63      0.88 o
  -6   1   5      415.30      433.20      5.72 o
  -5   1   5       25.42       29.20      1.07 o
  -4   1   5      175.36      178.08      2.77 o
  -3   1   5      201.71      224.99      2.61 o
  -2   1   5      325.25      356.43      3.46 o
  -1   1   5       14.90       13.46      0.57 o
   0   1   5      215.04      223.63      2.64 o
   1   1   5      216.07      247.90      2.42 o
   2   1   5      380.14      394.66      3.28 o
   3   1   5      232.37      250.28      2.60 o
   4   1   5        5.99        7.02      0.43 o
   5   1   5       26.26       24.05      0.73 o
   6   1   5       56.74       58.19      1.21 o
   7   1   5       38.42       29.17      1.17 o
   8   1   5      191.44      204.50      3.76 o
   9   1   5       20.71       22.31      1.34 o
  10   1   5       10.59       13.98      1.88 o
  11   1   5        5.89        5.45      1.59 o
 -10   2   5        2.56        3.99      1.47 o
  -9   2   5        2.63        2.99      1.16 o
  -8   2   5       24.47       26.45      2.57 o
  -7   2   5       82.48       88.52      2.52 o
  -6   2   5        0.96        2.71      0.68 o
  -5   2   5       59.24       62.41      1.40 o
  -4   2   5       14.11       11.45      0.62 o
  -3   2   5      106.82       93.54      1.39 o
  -2   2   5        2.14        2.89      0.33 o
  -1   2   5        7.76        5.88      0.35 o
   0   2   5     1878.29     2021.66     18.62 o
   1   2   5       82.46       86.19      1.35 o
   2   2   5     1141.99     1236.94      9.60 o
   3   2   5      572.93      655.09      5.17 o
   4   2   5       25.17       15.75      0.57 o
   5   2   5       13.63       22.53      0.78 o
   6   2   5      685.66      700.80      8.32 o
   7   2   5       79.54       82.13      1.56 o
   8   2   5      193.87      197.03      3.74 o
   9   2   5       25.48       26.45      2.06 o
  10   2   5        3.75        4.18      1.26 o
  11   2   5        1.89       -1.30      1.73 o
  -9   3   5       75.71       78.74      3.39 o
  -8   3   5        2.15        2.38      0.90 o
  -7   3   5        4.93        6.58      0.81 o
  -6   3   5      978.11      991.43     11.50 o
  -5   3   5       18.90       21.68      0.74 o
  -4   3   5        1.95        1.42      0.33 o
  -3   3   5       26.66       33.60      0.81 o
  -2   3   5      301.10      346.93      3.83 o
  -1   3   5        3.55        3.88      0.45 o
   0   3   5     1090.23     1161.32     10.37 o
   1   3   5      196.52      227.07      2.66 o
   2   3   5        0.10       -0.04      0.23 o
   3   3   5        6.84        6.29      0.40 o
   4   3   5       39.85       31.87      0.98 o
   5   3   5        8.29        9.69      0.58 o
   6   3   5        0.90        1.01      0.33 o
   7   3   5       11.54        7.32      0.71 o
   8   3   5       87.51       81.67      3.11 o
   9   3   5        0.02       -1.13      1.13 o
  10   3   5        2.14        1.59      1.55 o
  11   3   5        1.42        0.79      1.86 o
  -9   4   5        0.20        1.18      1.04 o
  -8   4   5       61.11       60.22      2.18 o
  -7   4   5      222.42      227.21      3.57 o
  -6   4   5        0.04        1.43      0.54 o
  -5   4   5       22.93       22.81      0.80 o
  -4   4   5      135.79      144.40      1.89 o
  -3   4   5       21.57       19.04      0.69 o
  -2   4   5      300.09      316.65      3.43 o
  -1   4   5      158.35      170.19      2.21 o
   0   4   5       27.48       22.36      0.65 o
   1   4   5        2.27        2.03      0.31 o
   2   4   5        1.08        0.18      0.26 o
   3   4   5      249.41      281.11      3.34 o
   4   4   5       11.12       11.05      0.61 o
   5   4   5       61.44       69.54      1.31 o
   6   4   5       38.19       41.91      1.27 o
   7   4   5       59.50       59.11      2.47 o
   8   4   5        8.41        7.10      1.25 o
   9   4   5       12.19       10.08      1.42 o
  10   4   5       17.72       21.93      2.54 o
  11   4   5        1.20        1.24      1.66 o
  -9   5   5       44.30       45.98      2.92 o
  -8   5   5       12.29        9.90      0.97 o
  -7   5   5       89.52       83.08      1.69 o
  -6   5   5      333.13      336.77      4.12 o
  -5   5   5       37.82       38.23      0.98 o
  -4   5   5        0.00       -0.02      0.30 o
  -3   5   5       14.51       14.14      0.56 o
  -2   5   5       72.21       66.02      1.23 o
  -1   5   5        0.56        0.79      0.40 o
   0   5   5      144.23      163.48      2.08 o
   1   5   5        4.33        3.08      0.38 o
   2   5   5       91.82       82.01      1.42 o
   3   5   5      350.77      361.75      3.91 o
   4   5   5       33.52       30.51      1.59 o
   5   5   5        0.27        0.47      0.44 o
   6   5   5       10.15        8.77      0.88 o
   7   5   5       19.17       16.79      1.64 o
   8   5   5       76.33       82.84      3.31 o
   9   5   5        0.89       -0.07      1.38 o
  10   5   5        2.97        2.16      1.72 o
  11   5   5        5.35        4.56      2.06 o
  -9   6   5        0.04       -0.71      1.03 o
  -8   6   5        2.16        0.47      0.61 o
  -7   6   5       17.15       17.86      0.80 o
  -6   6   5        3.47        5.66      0.48 o
  -5   6   5       56.25       55.25      1.20 o
  -4   6   5      103.89      102.22      1.56 o
  -3   6   5       20.82       19.74      1.17 o
  -2   6   5       68.35       69.63      1.27 o
  -1   6   5        4.39        5.08      0.39 o
   0   6   5       26.91       27.58      0.71 o
   1   6   5       44.05       44.83      0.96 o
   2   6   5      156.72      163.83      2.15 o
   3   6   5      250.15      231.77      2.82 o
   4   6   5       25.46       18.88      0.80 o
   5   6   5       34.29       33.72      1.30 o
   6   6   5        0.43        0.17      0.64 o
   7   6   5       43.42       34.69      4.64 o
   8   6   5        4.51        1.47      2.84 o
   9   6   5       54.91       61.11      3.75 o
  10   6   5        0.26       -0.45      1.56 o
  -8   7   5        0.99        0.56      0.54 o
  -7   7   5        0.50        0.60      0.45 o
  -6   7   5       13.20       11.19      0.63 o
  -5   7   5       99.55       98.20      1.89 o
  -4   7   5       85.72       81.54      1.32 o
  -3   7   5        6.38        5.93      0.49 o
  -2   7   5        0.31        0.28      0.33 o
  -1   7   5       27.75       28.28      0.74 o
   0   7   5       24.72       27.09      0.79 o
   1   7   5       14.14       11.91      0.63 o
   2   7   5       49.18       43.93      1.29 o
   3   7   5        7.30        7.60      0.61 o
   4   7   5       35.22       38.81      1.13 o
   5   7   5        6.48        6.67      1.01 o
   6   7   5       12.58       12.46      1.46 o
   7   7   5       29.70       32.74      2.95 o
   8   7   5       34.10       40.57      3.30 o
   9   7   5        3.95        2.83      1.91 o
  10   7   5       24.23       22.65      2.93 o
  -8   8   5        0.35        0.45      0.50 o
  -7   8   5        1.34        0.82      0.41 o
  -6   8   5        1.83        1.66      0.49 o
  -5   8   5       23.71       23.79      1.01 o
  -4   8   5        5.73        5.68      0.43 o
  -3   8   5        0.35        1.11      0.34 o
  -2   8   5       49.60       49.88      1.06 o
  -1   8   5      234.54      236.55      3.04 o
   0   8   5      218.86      230.84      3.24 o
   1   8   5       30.11       28.99      0.94 o
   2   8   5        4.46        2.22      0.54 o
   3   8   5      187.39      195.39      2.84 o
   4   8   5        0.08        0.39      0.58 o
   5   8   5        3.80        3.73      0.99 o
   6   8   5       20.79       15.62      2.13 o
   7   8   5        1.16        1.45      3.03 o
   8   8   5        0.00       -0.61      1.47 o
   9   8   5        9.73       10.61      2.30 o
  10   8   5        4.87        7.52      3.08 o
  -7   9   5        1.29        1.95      0.43 o
  -6   9   5        0.67        0.33      0.41 o
  -5   9   5        0.40        0.70      0.40 o
  -4   9   5        0.00       -0.29      0.29 o
  -3   9   5       44.48       44.44      0.99 o
  -2   9   5       20.32       17.28      0.72 o
  -1   9   5       53.30       58.63      1.34 o
   0   9   5      363.14      377.07      4.62 o
   1   9   5       16.31       15.53      0.86 o
   2   9   5       50.41       50.46      1.34 o
   3   9   5        5.05        2.21      0.67 o
   4   9   5       22.18       27.68      1.67 o
   5   9   5       99.23       92.73      2.92 o
   6   9   5       20.31       18.37      1.61 o
   7   9   5        3.99        0.78      1.44 o
   8   9   5        0.71        0.41      1.61 o
   9   9   5        0.89       -0.16      1.72 o
  -6  10   5        2.36        2.27      0.48 o
  -5  10   5        0.18        0.01      0.37 o
  -4  10   5        9.06        8.32      0.53 o
  -3  10   5       14.52       12.58      0.63 o
  -2  10   5      241.06      244.90      3.49 o
  -1  10   5      103.32       98.54      1.83 o
   0  10   5       13.57       15.67      0.86 o
   1  10   5        0.52       -0.55      0.55 o
   2  10   5       24.33       26.15      1.48 o
   3  10   5       14.93       14.36      1.05 o
   4  10   5       28.37       25.87      1.74 o
   5  10   5       28.71       27.39      1.86 o
   6  10   5        1.07       -0.39      1.04 o
   7  10   5       11.77        8.15      2.09 o
   8  10   5        0.42        0.20      1.53 o
  -5  11   5        0.80        1.29      0.40 o
  -4  11   5       10.49        9.59      0.63 o
  -3  11   5        4.87        4.26      0.54 o
  -2  11   5       68.08       62.16      1.42 o
  -1  11   5        2.70        2.09      0.59 o
   0  11   5       24.84       22.55      1.17 o
   1  11   5        0.16       -0.28      0.61 o
   2  11   5        0.43        0.04      0.85 o
   3  11   5        6.81        8.48      1.42 o
   4  11   5       14.53       17.88      1.95 o
   5  11   5       37.57       36.44      2.16 o
   6  11   5       12.19       13.97      2.44 o
   7  11   5        5.77        8.35      2.15 o
  -4  12   5        0.04       -0.11      0.48 o
  -3  12   5        2.26        1.67      0.57 o
  -2  12   5        4.18        2.62      0.67 o
  -1  12   5       15.84       17.68      1.09 o
   0  12   5        0.32        0.94      0.72 o
   1  12   5        2.17        0.21      0.74 o
   2  12   5        2.00        2.18      1.25 o
   3  12   5        5.98        8.29      1.48 o
   4  12   5        0.35        0.42      1.12 o
   5  12   5        0.59       -0.26      1.31 o
   6  12   5        0.01       -1.61      1.85 o
  -2  13   5        0.56       -0.20      0.85 o
  -1  13   5        3.63        3.78      1.15 o
   0  13   5       10.46       10.00      1.15 o
   1  13   5        3.97        5.32      1.38 o
   2  13   5        0.64        1.39      1.12 o
   3  13   5        1.81        2.48      1.28 o
  -3 -10   6        2.86        6.79      2.79 o
  -2 -10   6        0.47        3.19      2.13 o
  -1 -10   6        1.08        1.33      1.29 o
   0 -10   6        1.89        0.78      1.18 o
   1 -10   6        1.86        2.64      1.23 o
   2 -10   6        5.57        4.54      1.33 o
   3 -10   6        4.31        4.80      1.31 o
   4 -10   6       26.70       28.23      1.56 o
   5 -10   6       15.31       18.21      1.50 o
  -4  -9   6        1.89        4.41      2.10 o
  -3  -9   6        0.82       -0.77      3.46 o
  -2  -9   6        2.34        3.52      1.43 o
  -1  -9   6        1.22        0.46      1.04 o
   0  -9   6       16.71       12.48      1.70 o
   1  -9   6       20.54       22.58      1.94 o
   2  -9   6        0.62       -0.92      0.92 o
   3  -9   6        5.60        5.33      1.04 o
   4  -9   6       32.47       33.70      1.58 o
   5  -9   6        3.97        2.73      0.84 o
   6  -9   6       16.77       15.88      1.19 o
  -5  -8   6        1.85        2.68      1.88 o
  -4  -8   6        6.79        6.40      2.00 o
  -3  -8   6       11.97       14.88      2.38 o
  -2  -8   6        0.73        1.02      1.01 o
  -1  -8   6       11.99       12.46      1.46 o
   0  -8   6        0.34        1.12      0.94 o
   1  -8   6        8.49        6.22      1.33 o
   2  -8   6        6.62        6.73      1.07 o
   3  -8   6       62.24       62.31      2.71 o
   4  -8   6       36.41       35.41      1.54 o
   5  -8   6        4.91        4.33      0.85 o
   6  -8   6        0.95        1.05      0.68 o
   7  -8   6        0.07        0.06      0.67 o
  -6  -7   6        0.28       -1.05      1.59 o
  -5  -7   6        4.26        4.44      1.73 o
  -4  -7   6        0.63       -1.06      1.83 o
  -3  -7   6       10.59       10.24      1.63 o
  -2  -7   6        0.53       -0.69      0.85 o
  -1  -7   6        1.20        0.66      1.36 o
   0  -7   6       22.63       24.94      1.61 o
   1  -7   6      139.68      146.14      3.38 o
   2  -7   6        0.00       -0.59      0.59 o
   3  -7   6       66.13       58.52      1.82 o
   4  -7   6       53.71       53.57      1.76 o
   5  -7   6       23.82       22.35      1.15 o
   6  -7   6       45.71       48.88      1.61 o
   7  -7   6       33.10       36.50      1.46 o
   8  -7   6        3.70        2.63      0.79 o
  -7  -6   6       18.32       18.22      2.83 o
  -6  -6   6        0.00       -0.21      1.59 o
  -5  -6   6        5.46        5.87      1.73 o
  -4  -6   6       30.62       25.74      2.63 o
  -3  -6   6       22.37       25.22      1.72 o
  -2  -6   6        6.69        6.71      1.16 o
  -1  -6   6        0.69       -0.69      0.69 o
   0  -6   6        7.75        6.01      0.85 o
   1  -6   6      131.00      139.26      2.95 o
   2  -6   6       13.91       15.74      0.94 o
   3  -6   6        5.59        5.73      0.69 o
   4  -6   6        4.32        3.21      0.63 o
   5  -6   6       80.19       79.54      2.00 o
   6  -6   6       15.65       14.78      0.99 o
   7  -6   6        1.57        2.76      0.72 o
   8  -6   6        9.10        8.25      0.94 o
   9  -6   6       78.90       65.42      2.02 o
  -8  -5   6        0.89       -0.05      1.61 o
  -7  -5   6        0.54       -0.29      1.51 o
  -6  -5   6       13.73       12.63      2.19 o
  -5  -5   6       42.90       35.78      2.96 o
  -4  -5   6        4.82        4.70      1.53 o
  -3  -5   6       30.61       36.90      2.43 o
  -2  -5   6       33.79       33.45      1.75 o
  -1  -5   6        6.13        7.32      0.78 o
   0  -5   6       48.09       39.97      1.15 o
   1  -5   6       59.44       59.52      1.46 o
   2  -5   6       54.96       55.48      1.39 o
   3  -5   6      176.10      168.59      2.45 o
   4  -5   6       17.37       17.44      0.80 o
   5  -5   6      143.57      141.46      2.40 o
   6  -5   6       71.44       64.35      1.72 o
   7  -5   6       55.57       55.59      1.68 o
   8  -5   6        9.99        9.07      0.95 o
   9  -5   6        0.02       -0.67      0.67 o
  10  -5   6        2.88        2.13      0.85 o
  -8  -4   6        2.46        1.19      1.63 o
  -7  -4   6        0.02       -1.39      1.39 o
  -6  -4   6        5.83        2.18      1.47 o
  -5  -4   6        7.79        4.49      1.61 o
  -4  -4   6       54.11       45.68      2.66 o
  -3  -4   6       23.44       20.76      1.28 o
  -2  -4   6       20.05       22.08      1.94 o
  -1  -4   6       31.56       30.51      1.18 o
   0  -4   6        3.46        2.40      0.45 o
   1  -4   6        8.90        7.61      0.58 o
   2  -4   6        3.86        5.20      0.50 o
   3  -4   6      107.24      104.26      1.75 o
   4  -4   6       17.92       20.84      0.82 o
   5  -4   6        0.47        0.61      0.41 o
   6  -4   6        6.28        4.32      0.60 o
   7  -4   6        2.63        0.94      0.61 o
   8  -4   6       17.59       18.21      1.13 o
   9  -4   6       28.37       19.74      1.24 o
  10  -4   6       14.41       12.38      1.17 o
  -8  -3   6       11.65       13.58      3.85 o
  -7  -3   6        0.14       -1.07      1.07 o
  -6  -3   6        0.36        0.05      1.01 o
  -5  -3   6       46.26       43.13      2.32 o
  -4  -3   6       45.93       34.80      2.03 o
  -3  -3   6        0.56        0.53      0.61 o
  -2  -3   6      116.65      128.07      2.24 o
  -1  -3   6       72.69       80.05      1.84 o
   0  -3   6        0.00        0.02      0.29 o
   1  -3   6      303.45      305.12      3.43 o
   2  -3   6        0.49        0.76      0.35 o
   3  -3   6       94.36       88.74      1.46 o
   4  -3   6       96.16       97.22      1.67 o
   5  -3   6        3.04        1.87      0.50 o
   6  -3   6        4.20        4.97      0.58 o
   7  -3   6       69.74       71.03      1.97 o
   8  -3   6       48.32       49.79      1.92 o
   9  -3   6        1.00        0.85      0.74 o
  10  -3   6        0.93        2.65      0.91 o
  11  -3   6        3.24        7.81      4.06 o
  -9  -2   6        0.24       -0.82      2.13 o
  -8  -2   6        0.38        1.73      1.61 o
  -7  -2   6        4.74        5.90      1.42 o
  -6  -2   6        6.67       10.09      1.49 o
  -5  -2   6        9.86        2.19      2.04 o
  -4  -2   6        0.78        0.16      0.50 o
  -3  -2   6        0.41       -0.18      0.35 o
  -2  -2   6       21.25       22.53      1.04 o
  -1  -2   6       27.73       28.41      0.89 o
   0  -2   6       27.69       27.33      0.85 o
   1  -2   6       27.05       30.76      0.97 o
   2  -2   6        0.41        0.23      0.27 o
   3  -2   6        0.56        0.44      0.27 o
   4  -2   6       61.02       64.27      1.37 o
   5  -2   6       45.33       42.79      1.18 o
   6  -2   6       30.90       27.11      0.99 o
   7  -2   6       64.71       66.46      1.72 o
   8  -2   6        7.14        5.03      0.83 o
   9  -2   6       52.19       54.69      1.94 o
  10  -2   6        7.96        7.85      1.27 o
  11  -2   6       35.99       38.57      3.23 o
  -9  -1   6        4.63        5.26      1.98 o
  -8  -1   6        0.86       -0.59      1.48 o
  -7  -1   6        0.80       -0.96      0.96 o
  -6  -1   6       13.15       10.47      2.11 o
  -5  -1   6       15.34       13.88      1.18 o
  -4  -1   6       34.73       40.81      1.19 o
  -3  -1   6        7.33        7.32      0.61 o
  -2  -1   6        0.11       -0.09      0.34 o
  -1  -1   6       42.36       51.54      1.42 o
   0  -1   6        0.55        0.90      0.32 o
   1  -1   6      107.20      113.68      1.74 o
   2  -1   6       44.01       56.84      1.09 o
   3  -1   6        0.00        0.33      0.30 o
   4  -1   6       28.27       23.82      0.75 o
   5  -1   6       24.44       23.29      0.84 o
   6  -1   6       71.15       67.23      1.54 o
   7  -1   6       24.88       28.69      1.22 o
   8  -1   6        9.96        8.32      0.84 o
   9  -1   6       39.26       45.77      3.38 o
  10  -1   6        0.05       -0.42      1.51 o
  11  -1   6        0.25       -0.52      1.47 o
  -9   0   6        0.93       -0.30      1.58 o
  -8   0   6        3.16        0.52      1.43 o
  -7   0   6        0.17       -0.03      0.89 o
  -6   0   6        0.39        0.70      0.74 o
  -5   0   6        2.28        1.54      0.70 o
  -4   0   6      114.66      100.13      2.08 o
  -3   0   6        7.20       10.37      0.63 o
  -2   0   6        7.94       10.80      0.69 o
  -1   0   6      226.94      227.67      2.64 o
   0   0   6      171.20      148.98      1.98 o
   1   0   6      130.49      120.76      1.39 o
   2   0   6      877.87      904.82      7.90 o
   3   0   6       17.04       18.27      0.70 o
   4   0   6       11.24        7.95      0.57 o
   5   0   6      236.34      239.34      2.87 o
   6   0   6       72.80       79.60      1.57 o
   7   0   6      740.27      745.54      8.46 o
   8   0   6        0.31        0.92      0.66 o
   9   0   6       54.91       58.34      1.99 o
  10   0   6       20.31       20.52      2.57 o
  11   0   6        0.25        0.23      1.60 o
  -9   1   6       19.16       20.10      2.57 o
  -8   1   6        0.03        0.77      1.22 o
  -7   1   6        3.55        3.54      1.03 o
  -6   1   6        0.02        0.95      0.72 o
  -5   1   6      489.80      490.21      6.39 o
  -4   1   6      233.44      243.00      3.38 o
  -3   1   6        9.75        8.70      0.54 o
  -2   1   6        0.91        0.63      0.31 o
  -1   1   6       36.32       42.70      1.04 o
   0   1   6      104.05      115.40      1.74 o
   1   1   6      548.97      649.29      6.24 o
   2   1   6       55.11       69.13      1.05 o
   3   1   6      340.60      345.61      3.68 o
   4   1   6      318.24      338.62      3.93 o
   5   1   6       36.61       29.56      0.90 o
   6   1   6       13.04       10.71      0.61 o
   7   1   6      396.11      390.95      5.42 o
   8   1   6       75.68       75.66      2.15 o
   9   1   6        3.58        4.63      1.28 o
  10   1   6        0.03        0.13      1.48 o
  11   1   6        0.06       -0.32      1.36 o
  -9   2   6        5.55        5.70      2.16 o
  -8   2   6        5.22        7.27      1.16 o
  -7   2   6       34.74       31.20      2.37 o
  -6   2   6      334.21      324.59      5.23 o
  -5   2   6       72.29       73.47      1.66 o
  -4   2   6       96.77       95.53      1.66 o
  -3   2   6       17.88       21.03      0.76 o
  -2   2   6       44.07       37.55      0.85 o
  -1   2   6      265.69      281.29      3.08 o
   0   2   6       10.34       11.29      0.78 o
   1   2   6       30.11       28.90      0.83 o
   2   2   6     2162.30     2325.43     19.66 o
   3   2   6      228.62      240.79      2.52 o
   4   2   6       13.56       11.72      0.56 o
   5   2   6       82.58       72.63      1.48 o
   6   2   6        6.32        7.37      0.55 o
   7   2   6       87.66       81.56      2.19 o
   8   2   6       65.89       64.24      4.39 o
   9   2   6       68.11       68.96      3.04 o
  10   2   6        8.49        9.55      1.71 o
  11   2   6       11.83       10.03      1.99 o
  -9   3   6        0.24        0.53      0.98 o
  -8   3   6       10.51       10.96      1.29 o
  -7   3   6        1.54        2.60      0.87 o
  -6   3   6      186.87      188.87      3.25 o
  -5   3   6      189.33      176.66      2.70 o
  -4   3   6       46.00       43.45      1.05 o
  -3   3   6       17.57       21.97      0.74 o
  -2   3   6       17.30       15.86      0.64 o
  -1   3   6        5.48        3.12      0.40 o
   0   3   6       57.56       56.28      1.04 o
   1   3   6      229.53      274.41      3.20 o
   2   3   6       42.58       43.72      0.93 o
   3   3   6        0.64        0.91      0.35 o
   4   3   6      326.54      343.09      3.54 o
   5   3   6       12.93       15.64      0.94 o
   6   3   6        0.06       -0.12      0.40 o
   7   3   6      215.96      205.82      5.15 o
   8   3   6       76.61       77.88      3.12 o
   9   3   6       14.15       10.18      1.92 o
  10   3   6        3.94        3.69      1.30 o
  11   3   6        2.73        5.25      1.95 o
  -9   4   6        0.16       -0.32      0.96 o
  -8   4   6        0.43       -0.78      1.22 o
  -7   4   6        0.41       -0.18      0.70 o
  -6   4   6        1.27        1.73      0.59 o
  -5   4   6       10.57        8.14      0.68 o
  -4   4   6       27.67       33.61      0.99 o
  -3   4   6       29.16       30.56      0.84 o
  -2   4   6        6.58        9.42      0.52 o
  -1   4   6       29.48       31.47      0.89 o
   0   4   6      229.17      224.11      2.73 o
   1   4   6      215.16      233.30      2.57 o
   2   4   6      582.51      616.46      5.75 o
   3   4   6      951.06     1007.64      9.44 o
   4   4   6       70.91       60.60      1.28 o
   5   4   6        7.45        8.07      0.60 o
   6   4   6       10.62       10.20      0.97 o
   7   4   6       55.14       56.03      2.60 o
   8   4   6        1.32        1.58      1.73 o
   9   4   6        0.42       -0.07      0.90 o
  10   4   6        0.03        0.75      1.20 o
  11   4   6        6.80       11.36      2.29 o
  -9   5   6        1.38        1.03      0.98 o
  -8   5   6       23.65       22.32      1.52 o
  -7   5   6       12.50       13.46      0.87 o
  -6   5   6       59.14       60.31      1.46 o
  -5   5   6        5.61        4.36      0.51 o
  -4   5   6       33.85       28.72      0.91 o
  -3   5   6       82.75       86.56      1.54 o
  -2   5   6       68.65       73.41      1.28 o
  -1   5   6        0.04        0.06      0.33 o
   0   5   6      109.64      103.68      1.72 o
   1   5   6       76.89       84.51      1.47 o
   2   5   6        1.81        1.31      0.35 o
   3   5   6      121.92      120.31      1.85 o
   4   5   6      139.12      127.66      2.27 o
   5   5   6       59.25       70.31      1.63 o
   6   5   6       10.05        8.84      0.97 o
   7   5   6      228.44      213.83      6.13 o
   8   5   6      112.59       97.28      3.61 o
   9   5   6        2.14        1.51      1.20 o
  10   5   6       12.01       10.91      3.06 o
  11   5   6       10.60       11.79      2.42 o
  -8   6   6        4.52        4.14      0.93 o
  -7   6   6       20.46       22.69      0.98 o
  -6   6   6        0.56       -0.20      0.48 o
  -5   6   6        0.51       -0.22      0.42 o
  -4   6   6        0.03       -0.26      0.37 o
  -3   6   6       92.39       85.56      1.53 o
  -2   6   6       96.86       87.53      1.72 o
  -1   6   6        7.98        4.92      0.47 o
   0   6   6       82.29       80.31      1.41 o
   1   6   6        0.10        0.51      0.37 o
   2   6   6      590.29      570.33      6.10 o
   3   6   6      398.12      402.84      4.95 o
   4   6   6       28.51       37.78      1.10 o
   5   6   6       31.03       23.20      1.58 o
   6   6   6       32.27       34.87      1.61 o
   7   6   6       17.80       17.84      1.81 o
   8   6   6       43.74       41.95      2.60 o
   9   6   6        2.55        0.13      2.23 o
  10   6   6        8.67        5.15      3.01 o
  -8   7   6        2.96        2.34      0.67 o
  -7   7   6        3.77        6.70      0.65 o
  -6   7   6        9.66        9.47      0.66 o
  -5   7   6        0.99        0.95      0.44 o
  -4   7   6       27.20       27.18      0.87 o
  -3   7   6        2.47        3.54      0.48 o
  -2   7   6        4.70        5.77      0.54 o
  -1   7   6        0.65        1.14      0.41 o
   0   7   6       12.49       14.75      0.64 o
   1   7   6      958.27      924.58      8.71 o
   2   7   6        4.66        5.16      0.67 o
   3   7   6       13.29       13.23      0.79 o
   4   7   6      109.70      103.97      2.07 o
   5   7   6       71.97       63.49      2.06 o
   6   7   6       25.03       25.67      2.65 o
   7   7   6      202.20      210.14      8.76 o
   8   7   6      192.33      189.18      6.76 o
   9   7   6        7.65        6.98      2.00 o
  10   7   6        1.35        0.43      1.75 o
  -7   8   6        2.59        2.38      0.58 o
  -6   8   6       99.28       96.73      2.57 o
  -5   8   6        0.02        0.05      0.40 o
  -4   8   6        3.34        2.36      0.53 o
  -3   8   6       22.47       25.40      1.35 o
  -2   8   6       81.94       77.93      1.47 o
  -1   8   6      419.98      407.17      4.81 o
   0   8   6      139.84      149.45      2.86 o
   1   8   6        0.38        0.90      0.54 o
   2   8   6      456.93      459.34      5.25 o
   3   8   6      108.96      111.22      2.31 o
   4   8   6      145.02      142.14      2.76 o
   5   8   6        3.83        4.07      0.99 o
   6   8   6        0.47       -0.74      0.82 o
   7   8   6        6.55        5.35      1.73 o
   8   8   6       27.97       25.44      2.82 o
   9   8   6        2.13        2.44      1.68 o
  -7   9   6       21.14       23.94      1.21 o
  -6   9   6       30.81       29.75      1.03 o
  -5   9   6        7.45        6.24      0.97 o
  -4   9   6        3.45        3.67      0.46 o
  -3   9   6       73.65       71.67      1.40 o
  -2   9   6        1.54        2.19      0.55 o
  -1   9   6       41.90       41.97      1.19 o
   0   9   6       61.69       60.39      2.10 o
   1   9   6      155.13      155.58      2.57 o
   2   9   6      104.79       99.78      2.16 o
   3   9   6       75.48       83.24      2.06 o
   4   9   6       32.63       35.64      1.88 o
   5   9   6       35.34       35.51      1.94 o
   6   9   6        0.01       -0.29      0.89 o
   7   9   6       15.11       14.87      3.20 o
   8   9   6        5.90        3.51      3.05 o
   9   9   6        5.86        1.74      2.55 o
  -6  10   6        2.38        1.81      0.47 o
  -5  10   6        0.03        0.35      0.42 o
  -4  10   6        0.01        0.13      0.42 o
  -3  10   6        7.91        9.32      0.68 o
  -2  10   6       27.67       25.53      0.94 o
  -1  10   6       11.69        9.78      0.72 o
   0  10   6        4.10        4.81      0.65 o
   1  10   6       40.91       43.73      1.57 o
   2  10   6       19.25       21.37      1.25 o
   3  10   6       77.19       76.84      2.24 o
   4  10   6        0.64        0.33      0.90 o
   5  10   6       83.65       86.13      2.93 o
   6  10   6        7.68        7.27      1.55 o
   7  10   6        0.15        2.64      1.72 o
   8  10   6        7.63        9.22      2.19 o
  -5  11   6        0.06        0.14      0.46 o
  -4  11   6        0.88        0.82      0.49 o
  -3  11   6        0.03       -0.44      0.44 o
  -2  11   6       21.64       21.89      0.94 o
  -1  11   6        1.91        2.97      0.79 o
   0  11   6       14.61       11.71      1.08 o
   1  11   6        4.30        6.06      0.87 o
   2  11   6       23.64       25.20      1.41 o
   3  11   6       86.65       92.27      3.39 o
   4  11   6       23.24       25.64      2.11 o
   5  11   6        4.41        6.06      1.45 o
   6  11   6        9.82        7.92      2.09 o
   7  11   6        0.20        2.56      1.87 o
  -3  12   6       14.57       14.55      0.97 o
  -2  12   6       17.71       18.54      1.06 o
  -1  12   6        1.58        1.62      0.73 o
   0  12   6        0.15        0.93      0.72 o
   1  12   6       12.11       11.84      1.11 o
   2  12   6        0.22        0.71      0.90 o
   3  12   6       26.70       27.35      2.15 o
   4  12   6        1.94        2.02      1.21 o
   5  12   6        0.19        2.65      1.41 o
  -1  13   6        0.66        0.38      0.79 o
   0  13   6        0.84        0.90      0.79 o
   1  13   6        1.48        1.95      0.91 o
   2  13   6        3.15        3.05      1.61 o
   3  13   6        4.73        5.68      1.45 o
   0 -10   7       24.99       25.07      2.36 o
   1 -10   7        0.33       -0.76      1.14 o
   2 -10   7        1.91        1.19      1.17 o
   3 -10   7        6.24        4.86      1.44 o
  -3  -9   7        0.07       -1.49      1.49 o
  -2  -9   7        6.62        8.74      3.01 o
  -1  -9   7        2.78        2.76      1.53 o
   0  -9   7       10.62       11.91      2.21 o
   1  -9   7        0.69        2.65      1.21 o
   2  -9   7        2.33        4.83      1.35 o
   3  -9   7        2.86        3.75      1.32 o
   4  -9   7       37.62       37.00      2.38 o
   5  -9   7       16.47       17.67      1.85 o
  -4  -8   7       17.63       19.30      2.79 o
  -3  -8   7        0.01       -1.46      1.46 o
  -2  -8   7        2.77        1.36      1.59 o
  -1  -8   7        1.62       -0.36      0.96 o
   0  -8   7       17.39       12.94      1.48 o
   1  -8   7       40.52       42.82      2.48 o
   2  -8   7        7.05        8.52      1.43 o
   3  -8   7        1.87        1.74      0.84 o
   4  -8   7        3.42        4.46      0.94 o
   5  -8   7       30.52       28.44      1.52 o
   6  -8   7       25.19       23.74      1.46 o
   7  -8   7        0.08        1.05      0.78 o
  -5  -7   7        0.97        0.27      1.70 o
  -4  -7   7        0.60       -1.18      1.53 o
  -3  -7   7       10.51        6.54      1.81 o
  -2  -7   7       26.89       31.13      2.34 o
  -1  -7   7       11.65       13.03      1.47 o
   0  -7   7       17.91       16.72      1.54 o
   1  -7   7       40.64       48.30      2.18 o
   2  -7   7        3.64        2.39      0.80 o
   3  -7   7        9.27        7.94      0.94 o
   4  -7   7      213.06      221.63      4.13 o
   5  -7   7       42.91       46.13      1.77 o
   6  -7   7       38.10       41.05      1.80 o
   7  -7   7        1.41        1.70      0.79 o
   8  -7   7       24.40       19.75      1.31 o
  -6  -6   7        6.34        6.95      2.25 o
  -5  -6   7        2.51        4.47      1.69 o
  -4  -6   7       18.64       18.44      2.49 o
  -3  -6   7        2.96        1.82      1.88 o
  -2  -6   7       42.33       39.38      2.62 o
  -1  -6   7        0.99       -0.32      1.13 o
   0  -6   7       82.03       78.32      2.67 o
   1  -6   7       20.81       24.79      1.62 o
   2  -6   7        6.28        6.79      0.92 o
   3  -6   7        7.78        6.89      0.81 o
   4  -6   7        0.45        0.67      0.62 o
   5  -6   7       17.10       15.17      1.03 o
   6  -6   7        3.64        3.55      0.75 o
   7  -6   7        1.95        0.57      0.69 o
   8  -6   7        0.06       -0.69      0.69 o
   9  -6   7        4.29        2.78      0.89 o
  -7  -5   7        3.12        4.23      1.93 o
  -6  -5   7        0.19       -1.33      2.10 o
  -5  -5   7       12.23       10.69      2.13 o
  -4  -5   7        0.03       -1.21      1.21 o
  -3  -5   7       71.98       75.38      3.88 o
  -2  -5   7        1.94        0.60      0.81 o
  -1  -5   7        1.74        0.96      0.80 o
   0  -5   7       92.86       88.61      2.72 o
   1  -5   7        6.70        7.64      0.79 o
   2  -5   7        0.35       -0.44      0.44 o
   3  -5   7        0.27        0.48      0.52 o
   4  -5   7       32.71       33.15      1.17 o
   5  -5   7      144.15      146.26      2.78 o
   6  -5   7       42.58       43.51      1.53 o
   7  -5   7        0.63        1.19      0.66 o
   8  -5   7       10.44       10.66      1.03 o
   9  -5   7        9.48        7.93      1.02 o
  -7  -4   7       10.65       16.71      5.37 o
  -6  -4   7        5.37        6.93      1.91 o
  -5  -4   7        4.31        2.66      1.48 o
  -4  -4   7        2.55        0.57      2.34 o
  -3  -4   7       70.34       75.65      3.75 o
  -2  -4   7        0.48        0.76      0.83 o
  -1  -4   7       18.57       19.07      1.66 o
   0  -4   7       40.25       38.38      1.82 o
   1  -4   7       94.37       88.96      1.86 o
   2  -4   7       10.87       12.53      0.82 o
   3  -4   7       17.87       17.43      0.89 o
   4  -4   7        7.57        7.86      0.87 o
   5  -4   7        7.17        6.94      0.68 o
   6  -4   7        9.32        9.88      0.92 o
   7  -4   7       24.65       21.82      1.18 o
   8  -4   7        2.92        4.13      0.82 o
   9  -4   7        4.58        5.23      0.95 o
  10  -4   7        2.46        3.26      2.08 o
  -8  -3   7        2.84        1.91      2.72 o
  -7  -3   7       46.37       56.30      9.27 o
  -6  -3   7       12.38       18.74      6.25 o
  -5  -3   7        0.03       -0.01      1.29 o
  -4  -3   7       83.28       87.03      3.22 o
  -3  -3   7        0.00        0.63      0.94 o
  -2  -3   7       32.63       32.98      1.52 o
  -1  -3   7       17.76       16.76      1.04 o
   0  -3   7       28.52       23.41      1.19 o
   1  -3   7      180.85      181.16      3.44 o
   2  -3   7        5.17        5.28      0.55 o
   3  -3   7        1.16        0.69      0.38 o
   4  -3   7       91.48       80.78      1.87 o
   5  -3   7       39.01       39.78      1.14 o
   6  -3   7       41.83       37.83      1.34 o
   7  -3   7        5.58        6.31      0.81 o
   8  -3   7       14.13       16.71      1.22 o
   9  -3   7        0.22        1.14      0.82 o
  10  -3   7       14.36       14.25      1.84 o
  -8  -2   7       15.70       23.30      4.14 o
  -7  -2   7        5.45        4.15      1.46 o
  -6  -2   7        1.13        1.63      1.22 o
  -5  -2   7      114.64       97.86      3.51 o
  -4  -2   7       82.49       90.52      3.20 o
  -3  -2   7        1.26        1.00      0.61 o
  -2  -2   7        2.40        2.20      0.60 o
  -1  -2   7      104.24      107.02      2.01 o
   0  -2   7        0.65        0.47      0.41 o
   1  -2   7       19.70       21.95      0.98 o
   2  -2   7        2.00        1.44      0.41 o
   3  -2   7      102.74      110.72      1.69 o
   4  -2   7       57.60       63.03      2.11 o
   5  -2   7        6.63        7.06      0.66 o
   6  -2   7        0.04        0.48      0.53 o
   7  -2   7       15.72       14.41      1.00 o
   8  -2   7       21.80       22.26      1.32 o
   9  -2   7        3.62        4.71      0.94 o
  10  -2   7        1.10        2.81      1.31 o
  11  -2   7        0.18       -1.68      1.68 o
  -8  -1   7        0.16       -1.09      1.55 o
  -7  -1   7       71.10       83.80      4.09 o
  -6  -1   7       30.47       37.94      2.56 o
  -5  -1   7       18.58       20.02      1.70 o
  -4  -1   7       16.05       17.40      1.29 o
  -3  -1   7      320.29      344.69      4.90 o
  -2  -1   7      160.69      163.78      2.42 o
  -1  -1   7       24.49       29.92      1.14 o
   0  -1   7      121.77      116.25      1.87 o
   1  -1   7       47.89       42.07      1.08 o
   2  -1   7      123.71      129.68      2.35 o
   3  -1   7       22.85       26.82      0.84 o
   4  -1   7      195.00      191.57      2.50 o
   5  -1   7      388.02      389.69      4.57 o
   6  -1   7      122.37      122.57      2.45 o
   7  -1   7       19.58       23.85      1.42 o
   8  -1   7       22.61       24.29      1.26 o
   9  -1   7       12.41       12.80      1.70 o
  10  -1   7        7.64        6.24      1.92 o
  11  -1   7       16.92       21.61      2.86 o
  -8   0   7        1.94        3.51      1.90 o
  -7   0   7        3.96        3.29      2.36 o
  -6   0   7        8.96        8.37      1.36 o
  -5   0   7       48.61       47.93      1.93 o
  -4   0   7      673.21      657.91     13.83 o
  -3   0   7      137.99      141.52      2.13 o
  -2   0   7      257.48      258.52      3.10 o
  -1   0   7      156.12      148.26      2.24 o
   0   0   7      193.27      204.45      3.06 o
   1   0   7        0.81        0.45      0.30 o
   2   0   7      125.47      123.95      1.71 o
   3   0   7      490.73      543.87      6.31 o
   4   0   7       12.38       14.85      0.68 o
   5   0   7      278.51      274.38      3.28 o
   6   0   7      104.97      107.12      2.60 o
   7   0   7      144.36      143.10      2.79 o
   8   0   7        0.18        0.51      0.64 o
   9   0   7       15.19       15.72      1.53 o
  10   0   7        0.29       -1.29      1.29 o
  11   0   7        6.62        5.02      1.96 o
  -8   1   7        1.91       -0.76      1.20 o
  -7   1   7        0.08        0.52      1.11 o
  -6   1   7       26.33       28.36      1.62 o
  -5   1   7       47.00       50.71      2.34 o
  -4   1   7      101.48       96.69      2.00 o
  -3   1   7      675.47      662.23      8.11 o
  -2   1   7       33.60       32.09      0.89 o
  -1   1   7       28.34       34.46      0.88 o
   0   1   7      325.91      324.06      3.61 o
   1   1   7       40.51       37.43      1.06 o
   2   1   7      117.61      117.87      1.72 o
   3   1   7       52.19       48.03      1.09 o
   4   1   7        0.03        0.21      0.30 o
   5   1   7        6.02        5.71      0.52 o
   6   1   7      247.86      251.51      3.59 o
   7   1   7      105.00      113.28      2.46 o
   8   1   7        0.00        0.35      0.84 o
   9   1   7        9.06        7.94      1.50 o
  10   1   7        3.89        4.05      1.87 o
  11   1   7        8.26        8.53      2.30 o
  -8   2   7        0.06        0.23      1.17 o
  -7   2   7        4.64        5.46      1.12 o
  -6   2   7       20.27       23.10      1.49 o
  -5   2   7        8.79       12.74      1.02 o
  -4   2   7      621.85      611.52      8.14 o
  -3   2   7       26.80       30.25      0.98 o
  -2   2   7       55.58       52.70      1.07 o
  -1   2   7        0.56       -0.24      0.29 o
   0   2   7       73.27       73.37      2.06 o
   1   2   7      163.06      153.63      2.78 o
   2   2   7      183.74      194.65      2.68 o
   3   2   7        4.01        3.43      0.51 o
   4   2   7        6.32        6.11      0.56 o
   5   2   7        5.41        5.14      0.59 o
   6   2   7        5.86        7.15      0.66 o
   7   2   7      150.28      132.64      3.47 o
   8   2   7       24.01       23.85      1.99 o
   9   2   7       50.02       55.51      2.85 o
  10   2   7        0.25       -0.70      1.15 o
  11   2   7        4.51        3.74      2.75 o
  -8   3   7        2.86        3.56      1.09 o
  -7   3   7        5.27        4.93      1.08 o
  -6   3   7        5.36        2.47      0.93 o
  -5   3   7       68.54       63.73      1.61 o
  -4   3   7        3.63        4.99      0.58 o
  -3   3   7        2.29        0.77      0.40 o
  -2   3   7       43.08       51.14      1.16 o
  -1   3   7        4.13        7.97      0.55 o
   0   3   7       56.34       70.28      1.33 o
   1   3   7      255.49      243.95      2.90 o
   2   3   7      333.83      343.46      3.81 o
   3   3   7       10.10        8.06      0.85 o
   4   3   7      134.63      145.55      2.13 o
   5   3   7       17.24       15.70      0.79 o
   6   3   7       14.89       14.84      0.98 o
   7   3   7      121.85      117.18      3.78 o
   8   3   7       20.60       18.95      1.87 o
   9   3   7        0.00       -0.37      1.10 o
  10   3   7        4.08        4.52      1.71 o
  11   3   7        0.03        1.88      1.86 o
  -8   4   7        1.22        1.69      1.04 o
  -7   4   7        2.15        2.14      0.93 o
  -6   4   7        7.18        7.65      1.04 o
  -5   4   7       62.14       59.78      1.51 o
  -4   4   7       17.89       13.72      0.73 o
  -3   4   7       34.43       35.31      1.11 o
  -2   4   7        0.55        0.93      0.36 o
  -1   4   7        0.25        0.38      0.36 o
   0   4   7       13.16       17.08      0.76 o
   1   4   7       32.42       37.41      1.00 o
   2   4   7      116.92      117.21      1.71 o
   3   4   7       57.35       54.07      1.21 o
   4   4   7       70.05       66.11      1.45 o
   5   4   7        2.59        1.02      0.54 o
   6   4   7        2.12        0.97      0.71 o
   7   4   7       91.21       83.56      3.69 o
   8   4   7        3.28        3.64      1.27 o
   9   4   7        1.90       -0.53      1.33 o
  10   4   7        0.30       -0.95      1.56 o
  11   4   7       10.47       14.05      2.02 o
  -8   5   7        1.21        0.94      0.92 o
  -7   5   7        5.39        5.83      1.03 o
  -6   5   7       45.31       46.10      1.50 o
  -5   5   7        1.67        1.43      0.50 o
  -4   5   7       22.76       20.22      0.88 o
  -3   5   7       25.91       28.68      0.98 o
  -2   5   7        0.07        0.87      0.38 o
  -1   5   7        2.26        2.35      0.43 o
   0   5   7       96.70      101.43      1.80 o
   1   5   7       13.60       14.74      0.66 o
   2   5   7       72.76       67.42      1.39 o
   3   5   7       26.22       25.92      0.89 o
   4   5   7       11.01        7.89      0.93 o
   5   5   7       34.36       29.29      1.42 o
   6   5   7       36.70       32.56      1.58 o
   7   5   7       46.17       45.97      3.14 o
   8   5   7       30.14       30.12      2.72 o
   9   5   7       14.03        8.94      1.68 o
  10   5   7       27.56       34.11      2.71 o
  -8   6   7        0.06        0.19      0.86 o
  -7   6   7        9.34       11.58      1.39 o
  -6   6   7        0.76        1.32      0.58 o
  -5   6   7        6.23        5.83      0.66 o
  -4   6   7       25.34       24.51      0.94 o
  -3   6   7        2.77        1.65      0.47 o
  -2   6   7       20.76       19.48      0.87 o
  -1   6   7        7.90        7.27      0.60 o
   0   6   7       12.62       12.51      0.80 o
   1   6   7       88.12       83.70      1.58 o
   2   6   7      435.02      414.93      4.79 o
   3   6   7      207.45      212.32      2.99 o
   4   6   7       21.11       19.36      0.98 o
   5   6   7        0.24       -0.50      0.73 o
   6   6   7        5.66        4.63      1.03 o
   7   6   7       33.24       30.20      2.23 o
   8   6   7       11.94       13.70      2.90 o
   9   6   7        9.36        4.66      1.50 o
  10   6   7        1.63        3.56      1.86 o
  -7   7   7        0.29        0.35      0.69 o
  -6   7   7        5.82        5.59      0.63 o
  -5   7   7       80.12       78.98      1.67 o
  -4   7   7        0.83        0.23      0.49 o
  -3   7   7       12.41       12.72      0.75 o
  -2   7   7        0.28       -0.04      0.46 o
  -1   7   7        0.26        0.05      0.42 o
   0   7   7       57.28       57.53      1.29 o
   1   7   7      307.03      306.46      3.78 o
   2   7   7      141.27      147.82      2.39 o
   3   7   7       93.97       91.50      2.12 o
   4   7   7      136.21      127.29      2.57 o
   5   7   7        2.58        1.91      0.82 o
   6   7   7        1.54        0.78      0.82 o
   7   7   7       37.49       34.00      2.40 o
   8   7   7       54.50       44.14      7.10 o
   9   7   7       22.74       26.33      3.01 o
  10   7   7        1.07        2.50      1.86 o
  -7   8   7        1.39        2.94      0.76 o
  -6   8   7       55.32       58.43      1.46 o
  -5   8   7        0.06        0.57      0.52 o
  -4   8   7       49.08       47.45      1.32 o
  -3   8   7        4.90        3.57      0.60 o
  -2   8   7        5.88        5.38      0.59 o
  -1   8   7       36.69       38.22      1.14 o
   0   8   7        0.16        1.17      0.50 o
   1   8   7       57.91       61.48      1.37 o
   2   8   7      974.09      974.27     10.54 o
   3   8   7       67.93       69.87      2.41 o
   4   8   7       19.76       20.08      1.32 o
   5   8   7        0.50        0.60      0.81 o
   6   8   7        0.11       -0.12      0.92 o
   7   8   7        1.07       -0.40      1.28 o
   8   8   7       20.38       21.53      4.21 o
   9   8   7        1.33       -1.27      3.19 o
  -6   9   7        0.55        0.54      0.60 o
  -5   9   7       36.46       32.60      1.13 o
  -4   9   7        1.43        0.93      0.53 o
  -3   9   7        5.46        5.23      0.60 o
  -2   9   7        3.39        2.80      0.53 o
  -1   9   7       10.48       10.48      0.73 o
   0   9   7        5.20        3.50      0.61 o
   1   9   7       27.12       23.41      1.19 o
   2   9   7        4.41        3.59      0.79 o
   3   9   7        0.13       -0.11      0.65 o
   4   9   7       58.38       57.40      3.00 o
   5   9   7       36.27       36.01      2.01 o
   6   9   7        1.64        0.17      1.06 o
   7   9   7       32.80       38.64      3.29 o
   8   9   7        2.37        3.03      1.60 o
  -5  10   7        0.58        1.17      0.55 o
  -4  10   7        3.53        2.12      0.52 o
  -3  10   7       12.28       10.97      0.73 o
  -2  10   7        3.31        3.08      0.59 o
  -1  10   7        1.24        0.69      0.55 o
   0  10   7        0.51        0.49      0.61 o
   1  10   7        0.87        1.32      0.72 o
   2  10   7       15.21       16.60      1.41 o
   3  10   7       93.15       87.66      3.21 o
   4  10   7        4.14        5.37      1.18 o
   5  10   7        0.21       -0.89      1.35 o
   6  10   7        2.07        4.26      1.69 o
   7  10   7        2.25        2.32      1.67 o
   8  10   7        2.98        2.72      2.01 o
  -4  11   7        0.00       -0.18      0.57 o
  -3  11   7        1.66        1.67      0.60 o
  -2  11   7        6.45        4.92      0.78 o
  -1  11   7        4.98        4.57      0.82 o
   0  11   7       24.93       23.96      1.56 o
   1  11   7        0.15        0.43      0.72 o
   2  11   7        9.37        9.74      1.08 o
   3  11   7       18.98       18.64      1.83 o
   4  11   7        5.51        4.95      1.37 o
   5  11   7        0.03       -0.77      1.11 o
   6  11   7        2.15        0.47      1.58 o
  -2  12   7       22.67       24.94      1.25 o
  -1  12   7       10.00       10.92      1.01 o
   0  12   7        0.18        0.19      0.93 o
   1  12   7       18.25       20.53      1.45 o
   2  12   7       10.13       11.13      1.62 o
   3  12   7        7.48        7.66      1.52 o
   4  12   7        0.97        0.88      1.22 o
   5  12   7        0.01       -0.45      1.99 o
  -1  -9   8        0.32        1.16      2.14 o
   0  -9   8        3.82        2.47      1.65 o
   1  -9   8       17.76       22.67      2.24 o
   2  -9   8        0.22        0.86      1.15 o
   3  -9   8        0.15       -0.86      1.03 o
   4  -9   8        7.59        9.34      1.62 o
  -3  -8   8        5.67        9.99      4.14 o
  -2  -8   8        3.40        5.00      1.92 o
  -1  -8   8       18.36       18.50      2.83 o
   0  -8   8       47.00       45.70      2.89 o
   1  -8   8       40.61       42.10      2.68 o
   2  -8   8        0.32        0.07      1.11 o
   3  -8   8       14.85       19.03      1.95 o
   4  -8   8        1.22        1.26      1.11 o
   5  -8   8       18.50       20.39      1.96 o
   6  -8   8        2.42        2.60      1.19 o
  -4  -7   8        0.22        2.51      1.81 o
  -3  -7   8        9.02        8.73      2.24 o
  -2  -7   8       16.90       19.06      2.52 o
  -1  -7   8       10.33        9.57      1.68 o
   0  -7   8       33.24       34.44      2.10 o
   1  -7   8        0.05        0.30      0.95 o
   2  -7   8       13.83       16.74      1.79 o
   3  -7   8        0.00        0.08      0.98 o
   4  -7   8       40.29       39.73      2.93 o
   5  -7   8      150.15      157.95      4.73 o
   6  -7   8        1.49        1.87      1.18 o
   7  -7   8        4.35        4.29      1.33 o
  -5  -6   8        0.31        1.57      3.21 o
  -4  -6   8       24.64       30.81      6.06 o
  -3  -6   8        2.04        1.58      1.56 o
  -2  -6   8       20.85       14.06      2.28 o
  -1  -6   8        4.81        7.17      1.47 o
   0  -6   8       64.78       67.14      2.60 o
   1  -6   8       18.46       17.33      1.53 o
   2  -6   8        0.09       -0.28      0.84 o
   3  -6   8        0.75        0.01      0.86 o
   4  -6   8        0.00       -0.37      0.94 o
   5  -6   8       12.17        9.21      1.07 o
   6  -6   8        6.83        6.58      1.12 o
   7  -6   8        0.23        1.41      0.91 o
   8  -6   8        0.55        0.88      1.03 o
  -6  -5   8        0.15        0.05      3.18 o
  -5  -5   8        0.57        2.14      1.67 o
  -4  -5   8        0.18        0.82      3.22 o
  -3  -5   8        0.84        1.95      1.45 o
  -2  -5   8        1.88        0.58      3.55 o
  -1  -5   8       56.26       53.78      2.34 o
   0  -5   8       42.77       50.79      3.84 o
   1  -5   8        5.93        4.89      1.05 o
   2  -5   8        0.82       -0.43      0.75 o
   3  -5   8        0.03        0.06      0.57 o
   4  -5   8       54.33       56.47      1.74 o
   5  -5   8      164.34      160.30      3.06 o
   6  -5   8       12.20       11.72      1.01 o
   7  -5   8        0.98        0.37      0.82 o
   8  -5   8        1.03        1.11      0.98 o
   9  -5   8        1.57        0.53      1.01 o
  -6  -4   8        3.74        6.12      1.96 o
  -5  -4   8        0.23        1.68      1.60 o
  -4  -4   8        3.46        8.86      2.58 o
  -3  -4   8       30.62       34.56      2.83 o
  -2  -4   8       13.09       11.69      1.92 o
  -1  -4   8        1.38        1.23      0.86 o
   0  -4   8       35.35       34.79      1.82 o
   1  -4   8        5.60        5.15      1.00 o
   2  -4   8       54.32       54.58      2.93 o
   3  -4   8        5.14        5.37      0.74 o
   4  -4   8        4.43        5.92      0.88 o
   5  -4   8       15.12       15.68      0.98 o
   6  -4   8        0.07       -0.57      0.57 o
   7  -4   8        0.27        0.06      0.62 o
   8  -4   8        8.91       12.35      1.24 o
   9  -4   8        0.11        0.40      1.02 o
  -7  -3   8        0.21       -0.74      1.57 o
  -6  -3   8        0.34        1.29      3.17 o
  -5  -3   8        2.48        1.63      1.44 o
  -4  -3   8       42.93       43.86      3.11 o
  -3  -3   8        0.05        0.34      1.24 o
  -2  -3   8        2.30        1.69      1.05 o
  -1  -3   8       27.97       26.01      1.41 o
   0  -3   8      102.67       95.91      2.49 o
   1  -3   8      137.69      140.67      3.06 o
   2  -3   8        5.39        3.92      0.68 o
   3  -3   8       11.75       12.53      0.92 o
   4  -3   8       30.76       36.41      1.21 o
   5  -3   8       29.08       27.38      1.13 o
   6  -3   8       87.33       83.66      1.94 o
   7  -3   8        0.46       -0.50      0.60 o
   8  -3   8        0.84        0.88      0.93 o
   9  -3   8       28.94       33.13      2.10 o
  10  -3   8        0.05        0.60      1.05 o
  -7  -2   8       29.82       26.64      2.89 o
  -6  -2   8       37.53       43.22      2.69 o
  -5  -2   8        6.39        8.15      1.54 o
  -4  -2   8       54.95       53.30      3.08 o
  -3  -2   8        5.42        9.35      1.38 o
  -2  -2   8       10.20        8.42      1.29 o
  -1  -2   8       30.53       31.00      2.26 o
   0  -2   8      258.89      270.89      4.67 o
   1  -2   8       11.55        9.96      0.79 o
   2  -2   8       11.26        8.83      0.67 o
   3  -2   8       96.61       90.48      1.63 o
   4  -2   8       14.56       15.08      0.85 o
   5  -2   8      147.31      144.47      2.80 o
   6  -2   8        2.40        2.15      0.65 o
   7  -2   8        1.97        0.64      0.64 o
   8  -2   8        5.45        9.68      1.81 o
   9  -2   8       36.81       35.25      2.48 o
  10  -2   8       43.01       49.72      3.01 o
  -8  -1   8        0.11       -0.85      2.18 o
  -7  -1   8        6.70        7.12      2.08 o
  -6  -1   8        0.44        0.34      1.17 o
  -5  -1   8        3.73        4.71      2.27 o
  -4  -1   8        1.07        1.65      1.11 o
  -3  -1   8        0.58        0.95      0.77 o
  -2  -1   8      675.56      647.92     11.72 o
  -1  -1   8      139.69      138.78      2.98 o
   0  -1   8       21.63       22.95      1.11 o
   1  -1   8       98.23       94.99      1.88 o
   2  -1   8        4.29        4.45      0.58 o
   3  -1   8       11.26       15.09      0.64 o
   4  -1   8       68.99       73.71      1.58 o
   5  -1   8      221.53      220.11      4.88 o
   6  -1   8       47.77       45.81      1.57 o
   7  -1   8        9.43        7.85      1.21 o
   8  -1   8        4.85        3.84      1.08 o
   9  -1   8       17.98       18.41      2.01 o
  10  -1   8        9.21       10.11      1.75 o
  -8   0   8       62.27       73.41      5.07 o
  -7   0   8        0.38        1.60      1.36 o
  -6   0   8        4.70        4.95      1.10 o
  -5   0   8        2.83        3.02      0.94 o
  -4   0   8       67.83       79.05      2.45 o
  -3   0   8       68.02       67.08      1.89 o
  -2   0   8      867.48      856.09     10.07 o
  -1   0   8       89.59       84.52      2.94 o
   0   0   8      233.51      242.15      4.03 o
   1   0   8       32.47       27.37      1.20 o
   2   0   8      115.28      119.03      1.98 o
   3   0   8       90.15       92.08      2.29 o
   4   0   8       22.70       23.46      0.82 o
   5   0   8      350.30      337.50      4.91 o
   6   0   8       79.81       83.90      2.10 o
   7   0   8        1.60        2.94      0.92 o
   8   0   8        2.52        4.09      1.09 o
   9   0   8       41.06       46.60      2.77 o
  10   0   8        2.07        1.02      2.18 o
  11   0   8        7.87       14.28      3.45 o
  -8   1   8        0.00        1.19      1.76 o
  -7   1   8        6.02        6.31      1.55 o
  -6   1   8        0.00       -0.88      0.88 o
  -5   1   8        0.89        0.75      0.70 o
  -4   1   8       59.59       56.69      1.81 o
  -3   1   8       12.09       13.34      1.00 o
  -2   1   8      117.85      124.05      2.32 o
  -1   1   8       22.76       24.00      0.89 o
   0   1   8        3.02        3.97      0.47 o
   1   1   8        0.32        0.79      0.38 o
   2   1   8       83.81       80.65      1.56 o
   3   1   8       25.00       20.56      0.85 o
   4   1   8       26.85       30.57      1.03 o
   5   1   8       83.68       77.34      1.76 o
   6   1   8      172.48      169.97      5.21 o
   7   1   8       17.56       14.66      1.69 o
   8   1   8        1.41        1.94      1.02 o
   9   1   8        0.01       -1.10      1.10 o
  10   1   8        0.36        0.45      4.01 o
  11   1   8       17.65       26.75      3.26 o
  -8   2   8       30.77       37.67      2.70 o
  -7   2   8        1.09        1.15      1.17 o
  -6   2   8        1.24        2.42      0.86 o
  -5   2   8       63.23       71.41      2.40 o
  -4   2   8       90.68       87.86      2.11 o
  -3   2   8       23.47       25.51      1.30 o
  -2   2   8      175.72      164.16      3.59 o
  -1   2   8       70.18       62.12      1.29 o
   0   2   8        1.90        0.96      0.39 o
   1   2   8        1.61        1.41      0.41 o
   2   2   8        0.23        0.18      0.41 o
   3   2   8        0.23       -0.37      0.37 o
   4   2   8       15.27       14.47      0.78 o
   5   2   8        0.05        0.94      0.57 o
   6   2   8        0.66        0.43      0.82 o
   7   2   8       51.26       53.40      2.32 o
   8   2   8        6.10        4.76      1.18 o
   9   2   8        0.82       -1.12      1.12 o
  10   2   8       11.47       12.41      1.94 o
  11   2   8        0.47       -1.95      1.95 o
  -8   3   8        0.28        1.48      2.70 o
  -7   3   8        3.64        2.93      1.08 o
  -6   3   8        4.02        4.95      1.01 o
  -5   3   8        3.89        5.32      0.94 o
  -4   3   8       53.50       48.02      1.65 o
  -3   3   8        0.12       -0.41      0.41 o
  -2   3   8       30.22       29.76      0.99 o
  -1   3   8       29.89       27.44      1.01 o
   0   3   8       32.77       35.59      1.04 o
   1   3   8       43.11       43.26      1.10 o
   2   3   8      192.29      193.16      2.47 o
   3   3   8       59.04       53.51      1.31 o
   4   3   8       39.64       39.15      1.57 o
   5   3   8        3.81        5.91      0.78 o
   6   3   8       28.66       31.29      1.86 o
   7   3   8       53.92       59.39      2.83 o
   8   3   8        1.03       -1.39      1.40 o
   9   3   8        0.58        3.03      1.57 o
  10   3   8        2.30       -1.33      1.33 o
  11   3   8        1.35        1.49      2.64 o
  -8   4   8        3.13        3.47      1.15 o
  -7   4   8        1.35        1.39      0.96 o
  -6   4   8        7.63        7.03      1.11 o
  -5   4   8       17.76       18.18      1.18 o
  -4   4   8       59.10       65.07      1.88 o
  -3   4   8        0.01       -0.23      0.40 o
  -2   4   8        7.93        9.72      0.70 o
  -1   4   8       24.47       21.07      0.90 o
   0   4   8        5.52        6.89      0.62 o
   1   4   8        2.41        3.60      0.47 o
   2   4   8       58.57       59.79      1.59 o
   3   4   8       63.87       54.31      1.23 o
   4   4   8       32.79       32.85      1.20 o
   5   4   8      119.30      104.94      2.42 o
   6   4   8       66.21       65.50      2.85 o
   7   4   8       37.24       34.24      3.21 o
   8   4   8        0.74       -1.24      1.24 o
   9   4   8        0.26        0.84      1.36 o
  10   4   8       10.75       11.42      2.20 o
  -7   5   8        5.67        7.75      1.22 o
  -6   5   8        0.01       -0.50      0.67 o
  -5   5   8        0.03        0.90      0.67 o
  -4   5   8       19.77       19.58      0.97 o
  -3   5   8        9.36        6.48      0.89 o
  -2   5   8       73.07       69.19      1.72 o
  -1   5   8        2.05        3.36      0.52 o
   0   5   8        9.79       12.09      0.76 o
   1   5   8        3.24        4.11      0.55 o
   2   5   8       33.72       35.00      0.99 o
   3   5   8      133.55      131.56      2.33 o
   4   5   8      444.23      414.57      8.64 o
   5   5   8        0.32        0.23      1.12 o
   6   5   8       85.45       76.54      4.41 o
   7   5   8        0.10        0.42      1.32 o
   8   5   8        2.80        0.26      1.48 o
   9   5   8       21.16       24.44      2.83 o
  10   5   8       21.14       24.70      2.52 o
  -7   6   8        1.85        3.26      0.88 o
  -6   6   8        0.05        0.48      0.72 o
  -5   6   8        6.21        5.87      0.79 o
  -4   6   8       22.45       24.22      1.04 o
  -3   6   8       61.46       52.56      1.51 o
  -2   6   8       49.32       42.19      1.33 o
  -1   6   8        1.53        0.82      0.48 o
   0   6   8       64.34       62.92      1.41 o
   1   6   8       75.56       72.70      1.55 o
   2   6   8       48.06       47.50      1.48 o
   3   6   8      575.43      561.55      7.19 o
   4   6   8        0.23        0.67      0.88 o
   5   6   8      121.75      111.79      3.14 o
   6   6   8        0.00       -0.81      0.81 o
   7   6   8       78.24       70.03      3.84 o
   8   6   8        7.89        8.04      1.65 o
   9   6   8        0.38       -0.38      1.37 o
  10   6   8        4.89        3.72      1.62 o
  -6   7   8        7.91       10.30      1.01 o
  -5   7   8        6.04        6.30      0.85 o
  -4   7   8       72.39       70.47      1.76 o
  -3   7   8       16.97       11.30      0.84 o
  -2   7   8        6.53        4.77      0.89 o
  -1   7   8       23.07       24.71      1.08 o
   0   7   8       77.17       78.12      1.60 o
   1   7   8        0.18        0.32      0.49 o
   2   7   8        0.38        0.36      0.56 o
   3   7   8        7.63       10.70      1.01 o
   4   7   8        0.31       -0.71      0.71 o
   5   7   8        0.11        0.24      0.85 o
   6   7   8       33.90       34.36      2.91 o
   7   7   8       41.79       40.32      2.62 o
   8   7   8        3.76        3.80      1.43 o
   9   7   8       10.55       12.90      2.16 o
  -6   8   8        3.40        5.89      0.82 o
  -5   8   8        0.11        0.90      0.70 o
  -4   8   8       31.38       26.49      1.21 o
  -3   8   8        0.03       -0.54      0.54 o
  -2   8   8        1.97        2.59      0.59 o
  -1   8   8        1.54        2.26      0.56 o
   0   8   8       12.87       15.77      1.01 o
   1   8   8       47.17       47.00      1.85 o
   2   8   8      132.76      143.76      2.76 o
   3   8   8        0.46       -0.25      0.58 o
   4   8   8        7.04        9.43      1.13 o
   5   8   8        8.15        7.96      1.11 o
   6   8   8        2.87        1.58      1.05 o
   7   8   8        1.84        1.67      1.94 o
   8   8   8        4.95        3.79      1.69 o
   9   8   8        4.82        1.15      1.80 o
  -5   9   8       21.90       25.72      1.69 o
  -4   9   8        2.86        4.24      0.89 o
  -3   9   8        0.13       -0.33      0.55 o
  -2   9   8        1.58        1.30      0.59 o
  -1   9   8        1.60        0.60      0.61 o
   0   9   8       10.73       11.39      0.98 o
   1   9   8       83.27       87.23      2.26 o
   2   9   8       10.33       11.98      1.11 o
   3   9   8        0.44        0.84      0.85 o
   4   9   8       64.45       71.35      2.58 o
   5   9   8        2.37        0.85      0.97 o
   6   9   8        0.52        1.46      1.50 o
   7   9   8       18.41       19.86      6.92 o
   8   9   8        0.69        2.07      1.76 o
  -4  10   8        1.08        0.63      0.64 o
  -3  10   8        1.62        1.90      0.67 o
  -2  10   8        0.03        0.10      0.60 o
  -1  10   8       10.48        8.24      0.91 o
   0  10   8        1.32        2.60      0.77 o
   1  10   8        2.68        2.76      0.79 o
   2  10   8       22.42       22.18      1.35 o
   3  10   8        3.87        6.43      1.29 o
   4  10   8        2.98        3.37      1.25 o
   5  10   8        0.00       -0.53      0.92 o
   6  10   8        1.29        1.79      2.60 o
   7  10   8        0.66       -1.43      4.03 o
  -3  11   8        5.80        8.76      0.92 o
  -2  11   8        3.42        3.29      0.79 o
  -1  11   8        1.19        1.27      0.86 o
   0  11   8        1.53        0.70      0.76 o
   1  11   8        8.61        9.68      1.05 o
   2  11   8       21.83       26.95      2.02 o
   3  11   8       24.84       28.81      2.72 o
   4  11   8        1.73        2.32      1.33 o
   5  11   8        0.79        2.50      1.29 o
   6  11   8        0.30       -1.83      1.83 o
  -1  12   8        3.85        2.61      0.82 o
   0  12   8        2.30        2.82      0.87 o
   1  12   8       12.80       17.81      1.48 o
   2  12   8        8.83       10.09      1.63 o
   3  12   8       14.46       16.11      1.89 o
   4  12   8        3.59        3.43      1.46 o
  -1  -8   9        0.02       -1.34      1.34 o
   0  -8   9        0.04        2.62      2.23 o
   1  -8   9       10.28       15.92      2.50 o
   2  -8   9        8.68        9.04      1.72 o
   3  -8   9        7.10        6.88      1.61 o
   4  -8   9        2.10        2.03      1.35 o
  -3  -7   9        0.00        0.74      2.19 o
  -2  -7   9       14.48       11.44      2.28 o
  -1  -7   9        3.69        1.80      1.63 o
   0  -7   9       27.19       26.61      2.78 o
   1  -7   9        1.66        2.46      1.11 o
   2  -7   9        5.03        6.52      1.50 o
   3  -7   9        0.01        0.23      1.06 o
   4  -7   9       14.18       15.15      2.18 o
   5  -7   9       17.56       19.88      2.02 o
   6  -7   9        0.12        1.33      1.19 o
  -4  -6   9        0.12       -1.38      1.61 o
  -3  -6   9        0.27        0.21      1.50 o
  -2  -6   9        0.02       -1.17      1.17 o
  -1  -6   9        5.97        4.94      1.71 o
   0  -6   9       64.18       59.79      3.62 o
   1  -6   9        8.25        6.95      1.30 o
   2  -6   9        3.01        1.36      1.01 o
   3  -6   9       18.63       17.31      1.86 o
   4  -6   9        1.44        2.17      1.12 o
   5  -6   9        0.19        0.03      1.19 o
   6  -6   9        1.32        2.05      1.28 o
   7  -6   9        0.81       -1.07      1.07 o
  -5  -5   9        1.33       -0.05      1.69 o
  -4  -5   9        0.27       -1.05      2.14 o
  -3  -5   9        0.18       -0.87      1.40 o
  -2  -5   9        5.00        2.11      1.55 o
  -1  -5   9       80.49       83.04     11.11 o
   0  -5   9       33.80       33.69      2.83 o
   1  -5   9       16.58       13.39      1.47 o
   2  -5   9       16.15       19.45      1.63 o
   3  -5   9        7.28        6.56      1.22 o
   4  -5   9       86.37       81.69      2.82 o
   5  -5   9       45.28       46.37      4.81 o
   6  -5   9        0.08       -0.49      1.02 o
   7  -5   9        1.63        2.68      1.23 o
   8  -5   9       16.58       16.07      1.95 o
  -5  -4   9        0.09       -1.18      1.18 o
  -4  -4   9        3.72        5.49      1.91 o
  -3  -4   9        1.77        0.23      1.42 o
  -2  -4   9        0.21       -0.70      1.24 o
  -1  -4   9       15.90       15.51      2.13 o
   0  -4   9       82.21       84.96      2.92 o
   1  -4   9      107.83      106.43      3.27 o
   2  -4   9       60.51       67.85      2.59 o
   3  -4   9        0.13        1.38      0.92 o
   4  -4   9       12.02       13.89      1.43 o
   5  -4   9        0.90        0.95      0.92 o
   6  -4   9      106.86      112.81      3.99 o
   7  -4   9        0.87        0.44      1.15 o
   8  -4   9        2.48        2.10      1.31 o
   9  -4   9        9.53       11.33      1.59 o
  -6  -3   9       21.63       21.23      2.78 o
  -5  -3   9        1.06        0.28      1.47 o
  -4  -3   9       24.81       20.68      2.50 o
  -3  -3   9       24.78       20.01      2.38 o
  -2  -3   9       37.97       31.73      4.49 o
  -1  -3   9       21.38       22.75      2.33 o
   0  -3   9      632.25      606.04     11.45 o
   1  -3   9       24.51       19.51      1.56 o
   2  -3   9       11.76       10.14      1.25 o
   3  -3   9       80.14       76.20      2.63 o
   4  -3   9      216.19      204.86      5.45 o
   5  -3   9       27.31       21.85      2.46 o
   6  -3   9       18.21       15.42      1.50 o
   7  -3   9       27.01       28.42      1.84 o
   8  -3   9       51.15       57.87      2.60 o
   9  -3   9       15.70       23.72      2.06 o
  -6  -2   9       62.50       68.39      4.15 o
  -5  -2   9       13.60       16.30      2.44 o
  -4  -2   9        0.83        2.15      1.51 o
  -3  -2   9       12.78       13.42      2.49 o
  -2  -2   9      100.45       97.54      4.25 o
  -1  -2   9      197.37      204.01      5.22 o
   0  -2   9        5.77        9.59      1.80 o
   1  -2   9      200.52      193.99      4.38 o
   2  -2   9       47.91       46.27      2.08 o
   3  -2   9       84.05       82.25      2.67 o
   4  -2   9        0.35        0.61      0.84 o
   5  -2   9        1.88       -0.50      1.07 o
   6  -2   9      224.74      227.16      4.36 o
   7  -2   9        0.24        0.51      0.80 o
   8  -2   9       13.23       17.64      2.33 o
   9  -2   9        1.76        2.33      1.33 o
  10  -2   9        7.82       11.69      2.27 o
  -7  -1   9        3.90        4.30      2.69 o
  -6  -1   9        9.79       11.13      1.83 o
  -5  -1   9        0.01       -1.48      1.48 o
  -4  -1   9       12.80       10.62      1.57 o
  -3  -1   9      294.06      290.47      6.72 o
  -2  -1   9       70.71       71.66      2.92 o
  -1  -1   9       15.24       14.19      1.55 o
   0  -1   9     1113.43     1105.70     14.49 o
   1  -1   9      122.24      120.70      3.93 o
   2  -1   9       16.77       13.41      1.11 o
   3  -1   9       41.69       47.48      2.05 o
   4  -1   9      266.74      258.03      5.31 o
   5  -1   9      108.48       95.76      2.97 o
   6  -1   9       16.86       13.87      1.46 o
   7  -1   9        9.28        8.06      1.73 o
   8  -1   9        4.53        3.29      1.12 o
   9  -1   9       37.10       42.47      2.78 o
  10  -1   9        0.01        0.17      1.32 o
  -7   0   9       28.92       32.33      3.25 o
  -6   0   9       30.43       38.46      3.48 o
  -5   0   9       34.29       33.93      3.55 o
  -4   0   9       97.30       98.17      4.44 o
  -3   0   9        0.57        0.90      1.04 o
  -2   0   9        2.42        1.85      1.06 o
  -1   0   9      136.11      139.59      4.64 o
   0   0   9        4.05        4.79      0.90 o
   1   0   9      116.83      125.52      3.32 o
   2   0   9      177.67      167.35      3.43 o
   3   0   9       47.34       48.78      1.60 o
   4   0   9      259.65      247.73      5.14 o
   5   0   9       13.48       10.88      1.31 o
   6   0   9       13.27       17.70      1.54 o
   7   0   9       71.58       78.38      2.81 o
   8   0   9        3.92        4.54      1.20 o
   9   0   9        6.79        8.22      1.71 o
  10   0   9        4.44        5.63      1.70 o
  -7   1   9        9.45       10.72      2.19 o
  -6   1   9        0.51        1.51      1.51 o
  -5   1   9        1.83        3.34      1.56 o
  -4   1   9        1.58        1.19      1.30 o
  -3   1   9       16.43       17.55      1.65 o
  -2   1   9      154.81      149.53      4.86 o
  -1   1   9      495.89      486.33      7.03 o
   0   1   9      532.69      499.30     11.81 o
   1   1   9      503.48      484.03      6.42 o
   2   1   9      136.52      136.80      2.70 o
   3   1   9       49.78       53.75      1.54 o
   4   1   9       41.58       43.61      1.56 o
   5   1   9      223.19      198.98      4.50 o
   6   1   9        0.01        0.21      0.86 o
   7   1   9       31.44       32.18      1.95 o
   8   1   9        7.13        7.18      1.34 o
   9   1   9        7.62        9.16      1.99 o
  10   1   9        3.10        4.67      2.44 o
  -7   2   9        2.09        0.48      1.32 o
  -6   2   9        0.50        0.28      1.09 o
  -5   2   9        7.63        9.31      1.42 o
  -4   2   9       47.10       44.63      1.70 o
  -3   2   9        6.44        7.13      1.18 o
  -2   2   9       95.86       93.02      2.61 o
  -1   2   9       12.53       13.11      1.02 o
   0   2   9       23.80       22.82      1.10 o
   1   2   9      188.51      198.46      3.40 o
   2   2   9      468.89      455.96      9.83 o
   3   2   9      206.47      192.83      3.42 o
   4   2   9      230.12      226.34      3.83 o
   5   2   9      136.33      120.81      3.33 o
   6   2   9        7.59        3.36      1.21 o
   7   2   9        1.45        0.25      0.99 o
   8   2   9        4.24        4.48      1.22 o
   9   2   9       16.54       24.10      2.70 o
  10   2   9        1.09        0.86      1.56 o
  -7   3   9        0.20        0.41      1.13 o
  -6   3   9       14.08       13.59      1.75 o
  -5   3   9       14.15       16.23      1.53 o
  -4   3   9       13.96       13.28      1.12 o
  -3   3   9       11.04       10.97      1.01 o
  -2   3   9       28.44       28.90      1.19 o
  -1   3   9       13.30       11.99      0.97 o
   0   3   9      252.98      240.60      4.06 o
   1   3   9      135.62      127.76      2.59 o
   2   3   9      131.00      127.37      2.24 o
   3   3   9       30.32       30.73      1.46 o
   4   3   9        1.94        0.57      0.61 o
   5   3   9       79.75       90.37      2.28 o
   6   3   9       37.05       35.79      2.01 o
   7   3   9        5.09        6.07      1.42 o
   8   3   9       38.49       42.08      3.21 o
   9   3   9        3.89        3.15      2.83 o
  10   3   9       19.88       27.82      3.84 o
  -7   4   9        0.91        0.37      1.15 o
  -6   4   9        0.48        1.36      0.96 o
  -5   4   9        6.53        5.95      0.97 o
  -4   4   9        4.21        5.05      0.84 o
  -3   4   9       26.98       25.45      1.28 o
  -2   4   9       63.05       63.09      1.84 o
  -1   4   9      123.39       97.57      2.29 o
   0   4   9       12.81       15.34      1.01 o
   1   4   9       16.99       15.95      1.05 o
   2   4   9      210.49      211.33      3.48 o
   3   4   9       86.33       81.46      2.86 o
   4   4   9       18.19       21.32      1.51 o
   5   4   9      401.92      397.76      7.11 o
   6   4   9       73.73       64.76      4.56 o
   7   4   9        0.76        0.72      1.54 o
   8   4   9        0.20       -1.52      1.52 o
   9   4   9        0.83        4.59      1.89 o
  10   4   9        6.47        4.03      2.38 o
  -7   5   9        0.85        2.49      1.47 o
  -6   5   9        5.23        6.41      1.14 o
  -5   5   9       10.37        8.64      1.07 o
  -4   5   9       78.35       81.76      2.05 o
  -3   5   9      108.48      101.01      2.68 o
  -2   5   9       47.72       47.00      1.77 o
  -1   5   9       16.99       16.55      1.47 o
   0   5   9       36.58       29.98      1.32 o
   1   5   9        0.09       -0.46      0.46 o
   2   5   9        8.24        5.69      0.74 o
   3   5   9       81.48       85.75      2.62 o
   4   5   9       86.80       85.82      2.73 o
   5   5   9       18.85       20.38      1.57 o
   6   5   9      187.28      176.13      6.12 o
   7   5   9       11.14        8.92      1.95 o
   8   5   9        6.02        4.92      1.89 o
   9   5   9       17.66       15.88      4.65 o
  10   5   9        0.03       -1.40      1.60 o
  -6   6   9        0.28        0.21      0.77 o
  -5   6   9       14.87       18.29      1.28 o
  -4   6   9        6.05        6.37      1.08 o
  -3   6   9       21.43       19.02      1.30 o
  -2   6   9       85.86       82.62      2.39 o
  -1   6   9      230.85      213.26      4.19 o
   0   6   9        2.76        6.27      0.81 o
   1   6   9       20.83       17.76      1.02 o
   2   6   9       82.86       86.87      2.05 o
   3   6   9        0.20        0.90      0.77 o
   4   6   9       37.58       34.69      1.84 o
   5   6   9      143.16      127.73      3.46 o
   6   6   9        1.95       -0.06      1.43 o
   7   6   9        0.49       -0.87      1.40 o
   8   6   9       22.65       24.25      5.49 o
   9   6   9        0.00        0.63      1.43 o
  -6   7   9        4.08        2.94      1.19 o
  -5   7   9        8.30       10.82      0.99 o
  -4   7   9       34.42       35.88      2.01 o
  -3   7   9       41.15       46.03      2.37 o
  -2   7   9       12.34       11.46      1.21 o
  -1   7   9        7.50        3.53      0.87 o
   0   7   9       71.12       75.27      2.41 o
   1   7   9        0.61       -0.30      0.53 o
   2   7   9       40.17       38.32      1.44 o
   3   7   9        4.50        3.50      0.95 o
   4   7   9       52.82       49.97      2.19 o
   5   7   9        2.70        1.31      0.95 o
   6   7   9       15.28       10.08      2.06 o
   7   7   9        7.52        8.88      3.18 o
   8   7   9        4.45        2.43      1.41 o
   9   7   9        0.75        0.77      1.44 o
  -5   8   9       24.71       30.06      2.53 o
  -4   8   9       22.05       27.58      1.59 o
  -3   8   9        0.05       -0.26      0.71 o
  -2   8   9        5.84        3.79      0.87 o
  -1   8   9       13.14       12.51      1.03 o
   0   8   9        9.02        9.56      0.95 o
   1   8   9        5.15        6.61      0.86 o
   2   8   9        4.90        3.41      0.75 o
   3   8   9       23.16       26.87      1.67 o
   4   8   9        0.29        0.55      0.87 o
   5   8   9        2.22        3.38      1.06 o
   6   8   9        0.30       -0.97      1.04 o
   7   8   9        0.74       -0.39      1.28 o
   8   8   9        0.07        2.15      1.41 o
  -4   9   9        0.86        1.20      0.82 o
  -3   9   9       19.33       22.61      1.25 o
  -2   9   9        6.77        8.85      1.27 o
  -1   9   9        1.09        0.20      0.63 o
   0   9   9       12.24       15.35      1.13 o
   1   9   9       16.86       16.06      1.18 o
   2   9   9        8.17        8.92      1.37 o
   3   9   9        0.29        0.79      1.04 o
   4   9   9        6.25        6.84      1.16 o
   5   9   9       17.01       16.21      1.45 o
   6   9   9        0.03       -0.66      1.76 o
   7   9   9        0.00        2.41      1.72 o
   8   9   9        1.07        0.29      1.63 o
  -3  10   9        0.39        0.71      0.70 o
  -2  10   9        4.16        5.13      0.86 o
  -1  10   9        2.85        2.57      0.80 o
   0  10   9        1.51        1.81      0.78 o
   1  10   9        0.01        0.37      0.76 o
   2  10   9        0.07        0.66      0.98 o
   3  10   9        0.09       -0.41      1.04 o
   4  10   9        2.33        4.97      1.47 o
   5  10   9        1.63        2.07      1.30 o
   6  10   9        0.09        1.00      3.49 o
   7  10   9        0.06        0.55      2.48 o
  -2  11   9        5.37        5.82      0.95 o
  -1  11   9        0.05        0.30      0.74 o
   0  11   9        4.88        4.51      0.94 o
   1  11   9        2.25        0.93      0.89 o
   2  11   9        7.06        8.77      1.56 o
   3  11   9       27.66       31.26      2.32 o
   4  11   9        3.73        4.10      1.58 o
   5  11   9        0.01       -1.51      1.51 o
   1  12   9        2.45        2.25      1.88 o
   2  12   9        0.07        2.37      1.27 o
   0  -7  10        0.33        1.48      1.71 o
   1  -7  10        8.04        9.30      2.11 o
   2  -7  10        1.25        1.83      1.72 o
   3  -7  10        1.95        0.73      1.35 o
   4  -7  10       14.51       22.62      2.25 o
  -2  -6  10        5.88       10.39      2.31 o
  -1  -6  10        0.80        1.85      3.07 o
   0  -6  10        9.58        3.42      1.79 o
   1  -6  10        2.08       -0.73      1.40 o
   2  -6  10        0.80        2.04      1.95 o
   3  -6  10       19.36       22.28      2.22 o
   4  -6  10        0.01       -1.07      1.07 o
   5  -6  10        1.35        2.08      1.23 o
   6  -6  10        0.69        1.90      1.82 o
  -3  -5  10        0.72       -1.00      2.39 o
  -2  -5  10        0.60        1.30      1.51 o
  -1  -5  10        3.40        7.44      2.22 o
   0  -5  10       34.00       32.18      5.11 o
   1  -5  10        3.82        1.40      3.43 o
   2  -5  10       33.66       31.72      2.41 o
   3  -5  10        0.12       -0.15      0.96 o
   4  -5  10       45.08       45.84      2.76 o
   5  -5  10       11.24       12.25      1.74 o
   6  -5  10        0.21        1.16      1.19 o
   7  -5  10        0.08        0.17      1.12 o
  -4  -4  10        7.17        9.01      3.37 o
  -3  -4  10        0.71        0.27      1.55 o
  -2  -4  10        5.45        5.35      1.87 o
  -1  -4  10        4.77        1.46      1.52 o
   0  -4  10        3.83        1.58      1.50 o
   1  -4  10        7.08        4.98      1.67 o
   2  -4  10       52.90       52.00      2.77 o
   3  -4  10       41.21       44.88      2.29 o
   4  -4  10       15.90       14.27      1.55 o
   5  -4  10        1.93        0.26      1.15 o
   6  -4  10        2.22        0.87      1.19 o
   7  -4  10        8.69        6.52      1.61 o
   8  -4  10        2.29        3.32      1.56 o
  -5  -3  10        1.60        1.14      1.76 o
  -4  -3  10       16.60       19.87      2.71 o
  -3  -3  10       16.60       15.05      2.35 o
  -2  -3  10        8.71        7.83      1.84 o
  -1  -3  10        1.35        1.52      1.40 o
   0  -3  10        5.96        7.17      1.78 o
   1  -3  10      168.29      172.87      6.08 o
   2  -3  10      197.73      197.04      4.72 o
   3  -3  10        0.60        0.85      0.93 o
   4  -3  10       17.82       16.22      1.58 o
   5  -3  10       29.82       24.30      1.81 o
   6  -3  10        3.46        3.77      1.19 o
   7  -3  10       27.32       26.65      2.28 o
   8  -3  10       12.45       18.32      2.15 o
  -5  -2  10       21.98       22.97      2.92 o
  -4  -2  10       12.74       16.81      2.45 o
  -3  -2  10       16.48       19.00      4.05 o
  -2  -2  10        1.02        2.24      1.37 o
  -1  -2  10       51.04       54.09      6.55 o
   0  -2  10       65.93       65.12      4.69 o
   1  -2  10      167.12      152.00      7.60 o
   2  -2  10        1.18        1.69      1.06 o
   3  -2  10       39.87       39.94      2.10 o
   4  -2  10       11.41        9.69      1.77 o
   5  -2  10        5.27        2.90      1.04 o
   6  -2  10        5.30        6.38      1.26 o
   7  -2  10       11.39       14.11      3.21 o
   8  -2  10       28.21       28.65      2.47 o
   9  -2  10       10.33        9.48      1.82 o
  -6  -1  10       38.63       45.77      5.70 o
  -5  -1  10       21.00       21.63      4.40 o
  -4  -1  10       19.51       24.96      2.77 o
  -3  -1  10        2.10        1.84      1.76 o
  -2  -1  10        1.11       -0.57      1.31 o
  -1  -1  10        0.20       -0.60      1.23 o
   0  -1  10       90.84       93.00      4.19 o
   1  -1  10      202.37      200.51      6.48 o
   2  -1  10       14.71       14.45      1.43 o
   3  -1  10        5.39        4.95      1.12 o
   4  -1  10       75.97       79.41      2.79 o
   5  -1  10        7.37        3.93      1.09 o
   6  -1  10        0.31       -0.52      0.83 o
   7  -1  10        0.89       -0.11      1.05 o
   8  -1  10        7.24       12.81      1.87 o
   9  -1  10        5.41        5.39      1.71 o
  -6   0  10        0.00        1.32      2.30 o
  -5   0  10        2.31        2.00      1.75 o
  -4   0  10        1.33        1.21      1.46 o
  -3   0  10        1.55        2.87      1.22 o
  -2   0  10        2.64        1.33      1.39 o
  -1   0  10       23.45       27.22      2.01 o
   0   0  10      185.84      179.34      4.77 o
   1   0  10       35.58       34.30      2.16 o
   2   0  10       11.12       10.47      1.31 o
   3   0  10        2.43       -0.32      0.75 o
   4   0  10       30.83       27.93      1.79 o
   5   0  10        7.08       10.63      1.36 o
   6   0  10        0.22       -0.93      0.93 o
   7   0  10        0.06        1.69      1.05 o
   8   0  10       38.51       46.55      2.46 o
   9   0  10       12.61       13.66      4.42 o
  -6   1  10        8.32        6.33      2.08 o
  -5   1  10        0.44        0.10      1.48 o
  -4   1  10        0.16       -0.21      1.47 o
  -3   1  10        0.20        0.11      1.03 o
  -2   1  10        3.41        3.17      1.49 o
  -1   1  10       21.67       20.25      1.74 o
   0   1  10        5.11        5.60      1.22 o
   1   1  10       65.68       66.98      2.77 o
   2   1  10       53.47       51.32      2.06 o
   3   1  10        6.99        9.12      1.23 o
   4   1  10       88.20       82.02      2.78 o
   5   1  10      186.10      173.62      4.31 o
   6   1  10       20.30       22.30      2.39 o
   7   1  10        6.52        8.40      1.33 o
   8   1  10        0.51        2.18      1.33 o
   9   1  10        9.46       14.32      2.42 o
  10   1  10       15.95       17.94      3.90 o
  -6   2  10        0.30        0.37      1.99 o
  -5   2  10       10.58       14.98      2.26 o
  -4   2  10        2.38        4.57      1.85 o
  -3   2  10        2.31        2.02      1.09 o
  -2   2  10       49.60       47.15      2.42 o
  -1   2  10        2.91        2.73      1.06 o
   0   2  10       42.63       41.07      1.87 o
   1   2  10       19.69       16.68      1.33 o
   2   2  10        6.95        7.18      1.61 o
   3   2  10       21.39       20.77      1.48 o
   4   2  10        8.66       11.60      1.85 o
   5   2  10       48.19       64.37      4.03 o
   6   2  10       35.54       36.05      4.21 o
   7   2  10       27.41       22.53      3.58 o
   8   2  10       37.76       41.33      3.29 o
   9   2  10        8.11       13.14      2.41 o
  10   2  10        7.34       12.42      3.66 o
  -6   3  10        1.54        0.96      1.40 o
  -5   3  10        2.26        7.32      1.83 o
  -4   3  10        1.16       -0.72      2.02 o
  -3   3  10       80.34       84.02      4.10 o
  -2   3  10       41.12       37.18      2.14 o
  -1   3  10        1.83        0.85      1.01 o
   0   3  10       54.87       46.16      2.32 o
   1   3  10       45.18       40.99      3.38 o
   2   3  10        5.20        1.42      1.09 o
   3   3  10        0.48       -0.69      0.69 o
   4   3  10      182.56      186.24      4.25 o
   5   3  10       22.79       18.56      2.33 o
   6   3  10        4.27        5.24      1.88 o
   7   3  10      281.82      285.83      8.59 o
   8   3  10        7.79        6.91      4.64 o
   9   3  10        0.47       -0.72      1.49 o
  10   3  10       18.00       21.75      3.02 o
  -6   4  10        5.72       10.69      2.07 o
  -5   4  10        6.34        4.48      1.35 o
  -4   4  10       23.11       25.83      1.99 o
  -3   4  10        2.51        4.68      0.96 o
  -2   4  10        2.63        0.23      0.61 o
  -1   4  10       10.66        9.14      0.96 o
   0   4  10       39.27       38.11      1.59 o
   1   4  10        0.61        0.84      0.89 o
   2   4  10       30.93       29.89      1.70 o
   3   4  10        1.28        1.65      1.30 o
   4   4  10        2.49        4.16      1.01 o
   5   4  10      253.84      272.30      8.03 o
   6   4  10       52.60       44.80      3.27 o
   7   4  10        0.02        0.81      1.57 o
   8   4  10       22.76       27.20      3.51 o
   9   4  10        0.23       -1.19      1.62 o
  -6   5  10        4.41        3.67      1.59 o
  -5   5  10        3.95        3.92      1.60 o
  -4   5  10        4.66        8.79      1.20 o
  -3   5  10       12.34        8.40      1.00 o
  -2   5  10       15.45       13.77      1.27 o
  -1   5  10        0.14       -0.60      0.60 o
   0   5  10      150.05      124.41      2.81 o
   1   5  10       62.03       56.83      2.19 o
   2   5  10       25.02       24.34      1.86 o
   3   5  10       51.86       46.61      2.43 o
   4   5  10        0.05       -0.78      0.78 o
   5   5  10       16.83       18.74      2.82 o
   6   5  10       11.12       12.39      2.24 o
   7   5  10       52.75       43.71      3.37 o
   8   5  10       31.34       31.57      8.00 o
   9   5  10        1.14        2.92      1.85 o
  -5   6  10        0.11       -0.61      0.87 o
  -4   6  10       21.72       19.95      1.33 o
  -3   6  10        0.07       -0.73      0.76 o
  -2   6  10       22.80       32.27      1.66 o
  -1   6  10        3.31        3.98      0.89 o
   0   6  10       15.41       14.73      1.15 o
   1   6  10       34.22       37.31      1.63 o
   2   6  10       39.32       38.96      1.90 o
   3   6  10        0.77        1.28      0.85 o
   4   6  10       39.71       39.00      1.99 o
   5   6  10        2.05        2.38      1.41 o
   6   6  10       66.16       75.91      4.15 o
   7   6  10        0.20        0.15      1.48 o
   8   6  10        0.11       -0.51      1.57 o
   9   6  10       22.81       29.57      7.65 o
  -5   7  10        1.21        1.24      0.83 o
  -4   7  10        9.54       10.98      2.41 o
  -3   7  10        0.07        1.60      0.87 o
  -2   7  10        4.38        6.27      1.01 o
  -1   7  10        6.72        5.78      1.04 o
   0   7  10       21.36       17.69      1.21 o
   1   7  10        1.18        0.55      0.61 o
   2   7  10       37.33       35.47      1.88 o
   3   7  10        0.08       -0.19      1.03 o
   4   7  10       22.48       18.96      1.60 o
   5   7  10       29.09       27.24      2.23 o
   6   7  10        9.92        8.99      2.43 o
   7   7  10        1.55       -1.40      1.40 o
   8   7  10        0.00        1.15      1.72 o
  -4   8  10        1.57        1.69      0.94 o
  -3   8  10        4.33        7.28      1.10 o
  -2   8  10       27.32       29.69      1.65 o
  -1   8  10        2.38        2.56      0.79 o
   0   8  10       16.05       14.75      1.16 o
   1   8  10        3.77        4.67      1.19 o
   2   8  10       45.15       49.49      2.68 o
   3   8  10        0.58       -0.02      0.90 o
   4   8  10        0.02        0.34      0.90 o
   5   8  10        0.12       -1.23      1.23 o
   6   8  10        0.00       -0.78      1.45 o
   7   8  10        0.55       -0.24      1.45 o
   8   8  10        0.79       -1.23      2.24 o
  -3   9  10        2.46        1.81      0.80 o
  -2   9  10        0.74        1.98      0.81 o
  -1   9  10        6.79        6.36      0.98 o
   0   9  10        0.04       -0.67      0.67 o
   1   9  10        2.92        3.52      1.17 o
   2   9  10        4.71        4.65      1.27 o
   3   9  10       18.52       18.81      2.14 o
   4   9  10        2.35        2.96      1.04 o
   5   9  10        2.45        1.54      1.36 o
   6   9  10       10.57        9.79      1.83 o
   7   9  10       10.18       13.32      2.06 o
  -2  10  10        8.95       10.73      1.12 o
  -1  10  10        0.79        1.46      0.83 o
   0  10  10        4.28        6.63      1.18 o
   1  10  10        0.95        1.05      1.05 o
   2  10  10        1.97        3.48      1.28 o
   3  10  10        0.32        1.33      1.19 o
   4  10  10       25.87       31.96      2.42 o
   5  10  10        6.10        7.54      2.75 o
   6  10  10        1.68        4.08      1.96 o
   0  11  10       10.40       11.80      1.63 o
   1  11  10        3.05        4.15      1.47 o
   2  11  10        0.03       -0.92      1.06 o
   3  11  10        2.58        3.15      1.42 o
   4  11  10        0.27        2.69      1.40 o
   1  -6  11        4.28        4.30      1.81 o
   2  -6  11        3.33        3.84      1.77 o
   3  -6  11        0.68        0.98      2.08 o
  -1  -5  11        1.06        1.29      3.35 o
   0  -5  11       16.88       22.07      2.81 o
   1  -5  11       12.38       12.56      2.27 o
   2  -5  11       34.21       32.96      3.12 o
   3  -5  11       70.18       62.69      4.00 o
   4  -5  11       12.08       17.69      2.59 o
   5  -5  11        7.10        8.44      2.86 o
  -3  -4  11       17.88       19.49      2.85 o
  -2  -4  11        0.59        0.55      4.72 o
  -1  -4  11        1.33        2.06      2.53 o
   0  -4  11        1.09        1.92      2.83 o
   1  -4  11      111.81      113.63      5.17 o
   2  -4  11       31.83       34.31      3.20 o
   3  -4  11        2.83       -0.56      1.43 o
   4  -4  11       59.53       56.33      3.79 o
   5  -4  11        0.34        0.65      1.23 o
   6  -4  11        2.61        0.66      1.33 o
  -3  -3  11        1.60        0.32      1.62 o
  -2  -3  11       11.80       18.03      4.67 o
  -1  -3  11        3.97        4.48      1.70 o
   0  -3  11       11.75       11.22      2.10 o
   1  -3  11        1.39        4.95      1.79 o
   2  -3  11       36.36       35.91      3.02 o
   3  -3  11       49.91       51.68      4.15 o
   4  -3  11        3.94        3.37      2.00 o
   5  -3  11        0.00        0.60      1.09 o
   6  -3  11        1.93        2.07      1.42 o
   7  -3  11       11.73        7.74      1.78 o
  -4  -2  11        0.98        0.04      1.75 o
  -3  -2  11        6.11        5.53      1.90 o
  -2  -2  11        0.13        1.76      1.65 o
  -1  -2  11       16.33       15.34      5.70 o
   0  -2  11        7.34        6.15      3.22 o
   1  -2  11        0.06       -1.18      1.18 o
   2  -2  11        0.99        0.97      1.39 o
   3  -2  11       14.48       13.73      2.20 o
   4  -2  11        6.05        3.81      1.35 o
   5  -2  11       59.57       64.89      3.12 o
   6  -2  11        6.84        4.93      1.98 o
   7  -2  11       16.19       15.00      2.07 o
   8  -2  11        1.87        3.24      3.72 o
  -4  -1  11        5.06        6.48      2.10 o
  -3  -1  11        1.14       -1.44      1.44 o
  -2  -1  11        0.14        1.14      1.64 o
  -1  -1  11        0.04        1.64      1.45 o
   0  -1  11       19.30       15.48      2.19 o
   1  -1  11        0.11        0.12      1.24 o
   2  -1  11       20.24       20.22      2.39 o
   3  -1  11       21.34       21.84      2.46 o
   4  -1  11       13.50       11.50      2.10 o
   5  -1  11       13.89       15.72      1.84 o
   6  -1  11        1.15       -0.62      1.27 o
   7  -1  11        5.08        2.24      1.40 o
   8  -1  11       28.99       30.64      3.16 o
  -5   0  11        3.42       -1.75      2.30 o
  -4   0  11        0.60       -0.80      1.52 o
  -3   0  11        0.10       -1.39      1.39 o
  -2   0  11        4.38        6.31      1.85 o
  -1   0  11       36.98       35.39      6.69 o
   0   0  11        0.46        0.75      1.43 o
   1   0  11        6.00        6.63      2.20 o
   2   0  11        5.69        4.15      1.64 o
   3   0  11       33.79       31.68      2.75 o
   4   0  11        1.60        0.04      1.22 o
   5   0  11        0.57        0.54      1.51 o
   6   0  11       30.87       32.95      3.43 o
   7   0  11        0.62       -0.24      5.17 o
   8   0  11        0.83        3.28      1.78 o
   9   0  11        6.73        0.40      2.56 o
  -5   1  11        4.69        6.96      2.99 o
  -4   1  11        0.07        0.27      1.47 o
  -3   1  11        3.41        1.79      1.22 o
  -2   1  11       35.58       36.54      2.36 o
  -1   1  11        2.39       -0.55      1.00 o
   0   1  11       10.09       10.64      1.50 o
   1   1  11        8.19        6.08      2.84 o
   2   1  11       19.87       20.66      3.94 o
   3   1  11       49.21       50.91      3.33 o
   4   1  11       37.65       37.16      2.98 o
   5   1  11        3.08        4.94      1.69 o
   6   1  11       71.49       80.53      4.24 o
   7   1  11        0.10        2.28      1.66 o
   8   1  11       21.71       20.05      2.72 o
   9   1  11       41.66       48.81      3.77 o
  -5   2  11       23.19       33.53      4.66 o
  -4   2  11        0.31       -0.43      1.41 o
  -3   2  11        0.09        0.80      1.33 o
  -2   2  11        0.31        1.91      1.34 o
  -1   2  11        5.40        3.64      1.22 o
   0   2  11       32.14       34.21      2.41 o
   1   2  11       71.80       75.76      2.66 o
   2   2  11        0.00        0.90      1.30 o
   3   2  11       64.94       60.96      3.62 o
   4   2  11        0.23        0.19      1.37 o
   5   2  11       30.69       22.74      2.59 o
   6   2  11       32.81       43.50      3.30 o
   7   2  11       64.74       68.77      4.00 o
   8   2  11       71.82       77.67      4.50 o
   9   2  11       44.44       48.41      4.18 o
  -5   3  11        2.89        5.45      1.89 o
  -4   3  11        5.66        5.39      1.82 o
  -3   3  11        4.58        4.80      1.68 o
  -2   3  11       13.87       11.63      2.11 o
  -1   3  11        0.03       -0.54      0.82 o
   0   3  11        0.23        1.19      0.90 o
   1   3  11      221.43      206.21      4.58 o
   2   3  11        9.71        8.36      1.21 o
   3   3  11       29.72       19.63      2.17 o
   4   3  11        0.58        1.32      1.40 o
   5   3  11       18.95       23.87      3.05 o
   6   3  11       97.77       98.55      7.53 o
   7   3  11        0.28        1.33      1.59 o
   8   3  11       12.69       10.54      2.33 o
   9   3  11        4.03        6.65      2.18 o
  -5   4  11       15.88       18.66      2.57 o
  -4   4  11        3.80        3.34      1.67 o
  -3   4  11        1.51        2.05      1.39 o
  -2   4  11        8.14        7.49      1.38 o
  -1   4  11        3.15        0.58      0.93 o
   0   4  11       22.38       24.31      1.92 o
   1   4  11       20.81       21.44      1.84 o
   2   4  11        1.80        0.49      0.91 o
   3   4  11       39.66       38.03      1.99 o
   4   4  11        6.12        3.12      1.52 o
   5   4  11        6.82       12.19      3.22 o
   6   4  11        1.50        1.61      1.51 o
   7   4  11        4.17        4.75      2.28 o
   8   4  11       64.54       61.52      4.12 o
   9   4  11       46.29       47.98      3.93 o
  -4   5  11       12.84       13.66      2.20 o
  -3   5  11        8.80        9.75      1.55 o
  -2   5  11        1.41        1.04      1.04 o
  -1   5  11        0.36        0.50      1.23 o
   0   5  11        0.48        2.31      1.09 o
   1   5  11       49.72       46.12      2.14 o
   2   5  11        0.91        1.29      0.87 o
   3   5  11       10.41        6.44      1.16 o
   4   5  11        0.31        1.22      1.37 o
   5   5  11        0.24       -1.27      1.27 o
   6   5  11       17.22       17.04      2.54 o
   7   5  11        1.65        1.39      1.58 o
   8   5  11        9.78       11.42      3.07 o
  -4   6  11        2.03        3.55      1.63 o
  -3   6  11        4.62        2.70      1.26 o
  -2   6  11       61.17       71.21      3.74 o
  -1   6  11        4.13        5.22      1.58 o
   0   6  11        0.71        0.94      1.29 o
   1   6  11       38.98       45.47      2.14 o
   2   6  11        0.03       -0.80      0.80 o
   3   6  11        1.98        1.94      0.99 o
   4   6  11        0.92        0.86      1.15 o
   5   6  11        4.84        5.01      1.75 o
   6   6  11       18.37       22.78      2.74 o
   7   6  11        0.64        4.33      1.87 o
   8   6  11        3.41        6.77      2.18 o
  -4   7  11        1.52        0.69      1.09 o
  -3   7  11        2.20        2.83      1.39 o
  -2   7  11        2.63        2.30      1.44 o
  -1   7  11       18.40       17.60      2.15 o
   0   7  11        4.92        6.04      1.34 o
   1   7  11        3.15        3.47      1.17 o
   2   7  11        0.05        0.26      0.86 o
   3   7  11       16.54       14.18      1.49 o
   4   7  11        0.04       -0.86      0.86 o
   5   7  11        6.36        6.41      2.03 o
   6   7  11        3.08        0.88      1.53 o
   7   7  11        0.20        2.69      1.81 o
   8   7  11        0.56        3.09      2.63 o
  -3   8  11       10.46       12.83      1.67 o
  -2   8  11       28.58       29.68      3.26 o
  -1   8  11        6.06        4.55      1.41 o
   0   8  11        5.46        6.58      1.34 o
   1   8  11       41.76       42.01      2.47 o
   2   8  11       29.96       36.22      3.30 o
   3   8  11        0.04       -0.17      1.03 o
   4   8  11       10.59        9.82      1.43 o
   5   8  11       46.48       64.20      4.07 o
   6   8  11        9.60        8.07      2.80 o
   7   8  11        0.44        0.47      1.70 o
  -2   9  11        0.30        0.38      0.90 o
  -1   9  11        0.20        1.10      1.05 o
   0   9  11        0.54        0.59      1.06 o
   1   9  11       18.35       19.81      1.93 o
   2   9  11        0.22        0.36      1.08 o
   3   9  11        0.00        1.05      1.64 o
   4   9  11        1.14        1.20      1.56 o
   5   9  11        2.55        3.25      1.90 o
   6   9  11        0.24        0.99      2.03 o
   0  10  11        3.75        4.32      2.89 o
   1  10  11       12.44       17.10      3.27 o
   2  10  11       17.44       17.80      2.00 o
   3  10  11        0.00        1.01      1.29 o
   4  10  11        7.30        7.94      2.39 o
   0  -4  12       18.57       22.19      2.94 o
   1  -4  12        4.73        1.12      1.77 o
   2  -4  12       16.94       16.69      2.68 o
   3  -4  12       21.80       21.23      2.81 o
   4  -4  12       30.48       28.56      3.06 o
  -1  -3  12        6.42        4.45      2.03 o
   0  -3  12       34.16       37.54      3.38 o
   1  -3  12       18.54       20.22      2.69 o
   2  -3  12        0.24        1.86      1.71 o
   3  -3  12        1.27        0.58      1.63 o
   4  -3  12        8.93        7.20      2.12 o
   5  -3  12        1.61       -1.46      1.46 o
   6  -3  12        2.67        2.52      2.45 o
  -2  -2  12       33.77       44.89      3.72 o
  -1  -2  12       24.23       27.52      3.32 o
   0  -2  12        3.28        2.61      1.74 o
   1  -2  12        4.33        3.66      1.78 o
   2  -2  12        0.44       -1.32      1.48 o
   3  -2  12        4.14        5.70      2.51 o
   4  -2  12        0.02       -1.21      3.05 o
   5  -2  12       11.52        9.42      2.16 o
   6  -2  12        1.29       -0.88      2.00 o
   7  -2  12        2.99        3.26      2.50 o
  -3  -1  12        1.54       -0.11      1.71 o
  -2  -1  12        4.52        1.40      2.61 o
  -1  -1  12        5.00        5.51      1.85 o
   0  -1  12       16.80       20.24      2.76 o
   1  -1  12       21.03       16.90      2.50 o
   2  -1  12       28.50       28.97      2.97 o
   3  -1  12       10.37        9.63      2.08 o
   4  -1  12        1.39        1.40      1.63 o
   5  -1  12        0.21        0.91      1.51 o
   6  -1  12        3.68        2.44      1.75 o
   7  -1  12        1.57        4.03      1.82 o
  -3   0  12        0.55       -1.39      1.39 o
  -2   0  12        5.15        4.35      2.38 o
  -1   0  12       10.75       14.68      2.25 o
   0   0  12        0.69       -0.53      1.33 o
   1   0  12        2.03        1.73      1.53 o
   2   0  12        0.13        0.41      1.40 o
   3   0  12        4.75        1.73      1.51 o
   4   0  12        1.48        0.51      1.46 o
   5   0  12        0.67        1.55      1.56 o
   6   0  12        0.52       -0.09      1.54 o
   7   0  12        2.57       -0.40      1.97 o
  -3   1  12        9.26       11.73      2.70 o
  -2   1  12        2.08        0.96      1.70 o
  -1   1  12        1.17        0.79      1.41 o
   0   1  12       10.26        9.10      2.74 o
   1   1  12        5.39        6.52      3.73 o
   2   1  12        9.70        8.43      2.92 o
   3   1  12        0.42        1.14      1.65 o
   4   1  12        3.59       -1.17      1.34 o
   5   1  12        3.00        3.58      1.70 o
   6   1  12        3.44        6.29      1.94 o
   7   1  12        0.85       -2.43      3.38 o
   8   1  12       20.76       27.13      3.16 o
  -4   2  12       19.23       18.10      3.98 o
  -3   2  12        4.27        1.90      2.60 o
  -2   2  12        2.60       -0.68      1.32 o
  -1   2  12        4.07        1.87      1.49 o
   0   2  12        0.09        0.48      1.44 o
   1   2  12        9.47        6.82      4.34 o
   2   2  12        2.42        3.11      1.43 o
   3   2  12       25.09       27.32      2.85 o
   4   2  12       12.12       10.09      2.09 o
   5   2  12        0.92        1.84      1.62 o
   6   2  12        1.41        2.25      1.77 o
   7   2  12        0.01        0.12      2.34 o
   8   2  12       16.15       19.04      2.84 o
  -4   3  12        0.12        0.04      1.58 o
  -3   3  12       38.05       46.58      3.58 o
  -2   3  12        0.93        2.34      1.59 o
  -1   3  12        2.60        0.40      1.20 o
   0   3  12        0.75        0.68      0.92 o
   1   3  12        0.40        1.26      2.00 o
   2   3  12        9.11        7.75      1.84 o
   3   3  12        2.68        6.54      2.62 o
   4   3  12        6.57        5.67      1.90 o
   5   3  12        6.62        4.66      1.82 o
   6   3  12        0.63        4.51      3.27 o
   7   3  12        2.81        2.92      1.88 o
   8   3  12        1.01        0.74      1.86 o
  -3   4  12        7.12        5.65      1.84 o
  -2   4  12       10.40       15.01      2.31 o
  -1   4  12        8.68       12.13      1.75 o
   0   4  12       15.70       16.84      1.86 o
   1   4  12        2.76        6.20      1.37 o
   2   4  12        0.12        1.16      1.07 o
   3   4  12        0.04        0.81      1.46 o
   4   4  12       10.17       15.80      3.71 o
   5   4  12        1.18       -2.06      2.06 o
   6   4  12       13.74        9.37      2.23 o
   7   4  12        2.18        6.62      2.06 o
   8   4  12        2.75        1.26      2.26 o
  -3   5  12        5.85        3.88      2.90 o
  -2   5  12        9.20        9.67      1.63 o
  -1   5  12        0.20        0.47      1.16 o
   0   5  12       24.55       25.76      4.14 o
   1   5  12       13.34       12.62      1.90 o
   2   5  12        1.32        0.53      1.01 o
   3   5  12        0.10        1.59      1.61 o
   4   5  12       15.00       10.21      2.16 o
   5   5  12        7.88       12.55      3.62 o
   6   5  12        0.67        2.58      1.71 o
   7   5  12       12.80       12.47      2.53 o
  -3   6  12        3.19        5.05      1.44 o
  -2   6  12        1.20        3.14      1.30 o
  -1   6  12        2.66        2.64      1.65 o
   0   6  12        7.32        9.24      1.96 o
   1   6  12        5.87        5.37      1.39 o
   2   6  12        4.84        4.42      1.17 o
   3   6  12        6.34        7.51      1.58 o
   4   6  12        1.59        2.55      1.68 o
   5   6  12       28.82       25.09      2.98 o
   6   6  12        1.51        5.97      1.98 o
   7   6  12        2.53       -0.80      1.75 o
  -2   7  12       11.06       10.74      1.99 o
  -1   7  12        1.02        0.24      1.37 o
   0   7  12        0.12        0.55      1.44 o
   1   7  12        6.67        4.66      1.37 o
   2   7  12        1.27        1.13      1.36 o
   3   7  12        1.03        2.76      1.38 o
   4   7  12        6.60        5.66      1.94 o
   5   7  12        0.01        0.65      1.69 o
   6   7  12       13.07       14.96      2.63 o
  -1   8  12        0.00       -0.17      1.28 o
   0   8  12        2.18        1.41      1.15 o
   1   8  12        9.61        6.85      1.43 o
   2   8  12       11.82       12.47      1.73 o
   3   8  12        0.58        1.94      1.28 o
   4   8  12        0.99        0.67      1.64 o
   5   8  12        7.57       21.44      4.13 o
   1   9  12        5.07        9.48      1.91 o
   2   9  12        0.00        2.31      1.40 o
   3   9  12       13.28       19.74      2.19 o
   4   9  12        0.32       -0.80      2.08 o
   0  -2  13       11.97       18.80      4.21 o
   1  -2  13       14.48       21.05      2.90 o
   2  -2  13        0.01       -1.49      1.56 o
   3  -2  13        0.20        2.18      1.73 o
   4  -2  13       15.37       15.87      4.87 o
  -1  -1  13        0.48       -0.79      1.88 o
   0  -1  13        0.00        1.09      1.88 o
   1  -1  13        2.96        3.17      1.79 o
   2  -1  13       15.11       15.84      2.61 o
   3  -1  13        8.17       11.77      2.38 o
   4  -1  13        9.49       10.10      2.26 o
   5  -1  13        1.38        2.07      1.71 o
  -1   0  13        4.69        2.98      1.74 o
   0   0  13        3.43        4.35      2.55 o
   1   0  13        2.87        0.04      2.70 o
   2   0  13       21.59       23.60      2.91 o
   3   0  13        4.20        2.73      1.83 o
   4   0  13        0.40        2.26      1.80 o
   5   0  13       99.77      116.36      6.80 o
   6   0  13        2.10        1.35      1.80 o
  -2   1  13        1.13       -1.51      1.64 o
  -1   1  13       12.17       18.29      3.25 o
   0   1  13        0.27        1.42      1.67 o
   1   1  13        0.05       -2.14      2.58 o
   2   1  13       12.87       15.60      2.52 o
   3   1  13       74.37       65.55      4.15 o
   4   1  13       11.84       12.02      3.35 o
   5   1  13        4.07        8.10      2.19 o
   6   1  13        1.34       -1.53      1.53 o
  -2   2  13       29.09       45.50      5.53 o
  -1   2  13        0.94        0.81      1.68 o
   0   2  13        2.98        0.48      1.43 o
   1   2  13        0.20        0.11      2.84 o
   2   2  13        1.24        2.07      1.58 o
   3   2  13        9.66        9.50      2.76 o
   4   2  13        0.94        1.03      1.71 o
   5   2  13       47.14       50.71      3.85 o
   6   2  13       11.04       15.75      2.64 o
  -2   3  13        6.15        4.40      2.66 o
  -1   3  13       14.53       19.55      2.60 o
   0   3  13        0.16       -0.42      2.17 o
   1   3  13        3.57        2.55      3.06 o
   2   3  13        6.03        8.27      4.34 o
   3   3  13       51.28       67.27      4.16 o
   4   3  13        0.00       -1.35      1.47 o
   5   3  13        2.64        1.37      4.65 o
   6   3  13        0.32       -0.04      1.68 o
  -2   4  13       14.34       24.13      4.32 o
  -1   4  13        0.71        0.46      2.21 o
   0   4  13        0.41       -1.45      1.45 o
   1   4  13       11.97       14.66      2.33 o
   2   4  13        2.55        1.71      1.68 o
   3   4  13        0.71        2.78      1.76 o
   4   4  13        2.16        3.99      1.88 o
   5   4  13       22.06       27.58      3.14 o
   6   4  13        0.80       -1.72      1.72 o
  -1   5  13        1.25        0.90      1.33 o
   0   5  13        0.53       -1.65      1.65 o
   1   5  13        0.96        0.64      1.55 o
   2   5  13        0.04        0.17      1.48 o
   3   5  13       41.32       50.37      3.73 o
   4   5  13       22.43       21.62      3.31 o
   5   5  13        7.24        8.35      2.28 o
   6   5  13        0.17        1.24      1.86 o
  -1   6  13        0.03       -0.84      1.23 o
   0   6  13        0.36        2.36      1.29 o
   1   6  13        1.38        2.12      2.21 o
   2   6  13        9.25        9.65      2.21 o
   3   6  13        0.43        1.05      2.51 o
   4   6  13        4.31        5.81      3.75 o
   5   6  13        2.82        0.27      1.81 o
   0   7  13        0.71        2.16      1.38 o
   1   7  13        6.24        6.52      1.59 o
   2   7  13        0.81        1.10      1.56 o
   3   7  13        8.42        9.66      3.42 o
   4   7  13       34.62       37.22      3.47 o
   2   1  14       15.32       12.74      2.50 o
   3   1  14       13.39       15.04      2.71 o
   1   2  14        3.60        6.98      3.09 o
   2   2  14       15.77       18.63      2.76 o
   3   2  14       25.48       28.88      3.31 o
   4   2  14        0.64        4.58      3.15 o
   1   3  14        6.16        4.65      2.48 o
   2   3  14        5.50        3.47      2.27 o
   3   3  14        3.74        2.30      1.81 o
   4   3  14        1.63        2.13      1.90 o
   2   4  14        0.19       -0.66      2.11 o
   3   4  14       15.33       16.06      2.69 o
 
